# Supplementary material for: Dental Calculus as a Tool to Study the Evolution of the Mammalian Oral Microbiome
Source: Mol Biol Evol. 2020 May 28;37(10):3003–22. doi: 10.1093/molbev/msaa135 (PMC7530607; doi:10.1093/molbev/msaa135)
Supplement: msaa135_supplementary_data [file msaa135_supplementary_data.zip]

Archive with 2 entries (2 files):
- Brealey_et_al_dental_calculus_SuppMat_revised_20-05-18.pdf
- Brealey_et_al_dental_calculus_SuppTables_revised_20-05-18.xlsx
