# Supplementary material for: Dental Calculus as a Tool to Study the Evolution of the Mammalian Oral Microbiome
Source: Mol Biol Evol. 2020 May 28;37(10):3003–22. doi: 10.1093/molbev/msaa135 (PMC7530607; doi:10.1093/molbev/msaa135)
Supplement: msaa135_supplementary_data [file msaa135_supplementary_data.zip › Brealey_et_al_dental_calculus_SuppTables_revised_20-05-18.xlsx]

## Sheet: S1 metadata
# Supplementary Table S1. Sample metadata.
Sample ID	Host species	Museum	Specimen ID	Year	Country	Locality	Subspecies	Host sex	Host age	Oral health state	Sampling site	Ext. batch	Ext. mass (mg)	Surface decontamination	Ext. elution buffer	AL batch	AL concentration (copies/ µl)	IN batch	IN concentration (copies/ µl)	Barcode sequences (P7-P5)	Index sequences (P7-P5)	Copies in pool	Raw read pairs # run1	Raw read pairs # run2	Processed merged reads # (run1+2)	ENA sample accession
BkE1	extraction blank	NA	NA	NA	NA	NA	NA	NA	NA	NA	NA	6	NA	UV + EDTA wash	EBT	4	44900	3	970000000	TGGCCAT-GCCAATG	CTTGCGG-CCTAGGT	4850000000	31667	80856	695	ERS4545901
BkL2	library blank	NA	NA	NA	NA	NA	NA	NA	NA	NA	NA	6	NA	NA	NA	4	62700	3	844000000	AACGCTA-AACGCTA	CTTGCGG-CTCTGCA	4220000000	41889	142643	158	ERS4545902
Gb1-reg	Gorilla beringei	RMCA	8607	1926	DRC	Karisimbi	Mountain gorilla	Female	ND	NA	NA	2	10	none	TTE	2	417000	2	18900000000	ATTGGCA-ATTGGCA	AATCTTC-ACCAACT	94700000000	1867249	5439244	6832815	ERS4545903
Gb1-uv	Gorilla beringei	RMCA	8607	1926	DRC	Karisimbi	Mountain gorilla	Female	ND	NA	NA	2	11	UV	TTE	2	828000	2	46300000000	GTCATAC-GTCATAC	AGATGGC-TCGCAGG	232000000000	4093896	9627637	12903056	ERS4545904
Gb1-wash	Gorilla beringei	RMCA	8607	1926	DRC	Karisimbi	Mountain gorilla	Female	ND	NA	NA	2	10	EDTA wash	TTE	2	1020000	2	112000000000	CGATGTA-CGATGTA	CCAGGTT-CTCTGCA	559000000000	10456965	25013624	32291070	ERS4545905
Gb2-reg	Gorilla beringei	RMCA	29317	1961	DRC	Lulingu	Grauer gorilla	ND	ND	NA	NA	2	11	none	TTE	2	586000	2	16600000000	TAGCACG-TAGCACG	CCGTTAG-CCTAGGT	83200000000	1647281	4558488	5730413	ERS4545906
Gb2-uv	Gorilla beringei	RMCA	29317	1961	DRC	Lulingu	Grauer gorilla	ND	ND	NA	NA	2	12	UV	TTE	2	558000	2	39500000000	GGTATCG-GGTATCG	CGCCTCT-GGATCAA	198000000000	2189463	7064888	8345288	ERS4545907
Gb2-wash	Gorilla beringei	RMCA	29317	1961	DRC	Lulingu	Grauer gorilla	ND	ND	NA	NA	2	11	EDTA wash	TTE	2	349000	2	4390000000	ACTGCGT-ACTGCGT	CTTGCGG-GCAAGAT	21900000000	1480505	4351513	5393464	ERS4545908
Ua2	Ursus arctos	NRM	588377	1922	Russia	Kamchatka	Kamchatka brown bear	Female	Adult	Healthy	Healthy	1	21	none	TTE	1	2330000	1	39900000000	GTCATAC-GTCATAC	CGCCTCT-ATGGAGA	199000000000	1386839	4286191	5257304	ERS4545909
Ua6	Ursus arctos	NRM	588378	1922	Russia	Kamchatka	Kamchatka brown bear	Female	Juvenile	Healthy	Healthy	2	5	none	TTE	2	3430000	2	83700000000	TGACTGG-TGACTGG	CGCCTCT-GCAAGAT	418000000000	3419279	9552889	11983120	ERS4545910
Ua7	Ursus arctos	NRM	588375C	1922	Russia	Kamchatka	Kamchatka brown bear	Female	Adult	Dental caries	Caries site	3	10	none	EBT	3	1110000	2	11300000000	GCTAGCC-GCTAGCC	ACCAACG-ACCAACT	56300000000	1940518	5337358	6636909	ERS4545911
Ua13	Ursus arctos	NRM	583103	1886	Russia	Lake Ladoga	Scandinavian brown bear	ND	Adult	Healthy	Healthy	6	5	UV + EDTA wash	EBT	4	2900000	3	10400000000	GGTATCG-GGTATCG	AGATGGC-GCTCGAA	51900000000	559730	1651164	1943899	ERS4545912
Ua14	Ursus arctos	NRM	583083	1864	Sweden	Dalarna	Scandinavian brown bear	ND	Adult	Healthy	Healthy	6	1	UV + EDTA wash	EBT	4	2250000	3	155000000000	TTACAGT-TTACAGT	CCAGGTT-ACCAACT	773000000000	6856153	18728621	23678087	ERS4545913
Ua9	Ursus arctos	NRM	580031b	1942	Sweden	Jämtland	Scandinavian brown bear	Female	Adult	Dental caries	Healthy	5	9	UV + EDTA wash	EBT	4	3660000	3	48500000000	GCCAATG-GCCAATG	AGATGGC-ACCAACT	243000000000	2211397	5826774	7360742	ERS4545914
Rt1	Rangifer tarandus	NRM	614691	1861	Norway	Spitsbergen	Svalbard reindeer	ND	ND	NA	NA	1	10	none	TTE	1	165000	1	2970000000	TGGCCAT-TGGCCAT	AGATGGC-CCTAGGT	14800000000	78312	170362	216203	ERS4545915
Rt5	Rangifer tarandus	NRM	614682	1960	ND	ND	Forest reindeer	ND	ND	NA	NA	2	5	none	TTE	2	610000	2	80600000000	TGGCCAT-TGGCCAT	TGGACGT-GCTCGAA	403000000000	6573561	16263156	21298950	ERS4545916
Rt7	Rangifer tarandus	NRM	617668	1861	Norway	Spitsbergen	Svalbard reindeer	ND	ND	NA	NA	3	10	none	EBT	4	1190000	3	80400000000	ATCGATT-ATCGATT	CGCCTCT-CCTAGGT	402000000000	3564955	10635535	12832714	ERS4545917
Rt11	Rangifer tarandus	NRM	614671	1950	Norway	South-west Norway	Mountain reindeer	Male	ND	NA	NA	5	15	UV + EDTA wash	EBT	4	12100000	3	130000000000	CAATTGC-CAATTGC	ACCAACG-GCTCGAA	652000000000	8459025	23291442	27409540	ERS4545918
Rt13	Rangifer tarandus	NRM	614704	1899	Greenland	North-east Greenland	unknown	Female	ND	NA	NA	6	15	UV + EDTA wash	EBT	4	2530000	3	19900000000	CGATGTA-CGATGTA	TGGACGT-GCAAGAT	99400000000	1826367	5340220	5971999	ERS4545919
Rt_tooth	Rangifer tarandus	NRM	618317b	1958	Norway	Spitsbergen	Svalbard reindeer	ND	ND	NA	NA	4	11	UV	EBT	3	2070000	1	139000000000	CAATTGC-CAATTGC	TGGACGT-ACCAACT	694000000000	9525054	21748701	28382768	ERS4545920
# Abbreviations: AL: adapter-ligated library; Ext.: extraction, IN: indexed library; ND: no data

## Sheet: S2 PERMANOVAs
# Supplementary Table S2. PERMANOVA results from microbial distance analyses.
Data	Distance matrix	Variable 1	Degrees of freedom	Sequential sum of sequares	Mean squares	F statistic	Partial R-squared value	p value	betadisper F statistic 2	betadisper p value 2
Taxonomic abundance without Ua9 (n=11)	Euclidean	Host species	2	21491	10745.6	2.6195	0.37087	9.999e-05	F(2,8) = 0.176	0.8419
		Surface decontamination	1	5391	5391	1.3142	0.09303	0.1311	NA	NA
		No. of reads	1	5666	5666.1	1.3812	0.09778	0.1439	NA	NA
		Proportion of human DNA	1	4888	4888	1.1916	0.08435	0.2627	NA	NA
		Residuals	5	20511	4102.2		0.35396
		Total	10	57948			1
Taxonomic abundance with Ua9 (n=12)	Euclidean	Host species	2	19749	9874.5	2.2272	0.31553	0.0003	F(2,9) = 0.542	0.5993
		Surface decontamination	1	5564	5563.7	1.2549	0.08889	0.1514	NA	NA
		No. of reads	1	5692	5692.4	1.2839	0.09095	0.179	NA	NA
		Proportion of human DNA	1	4984	4984.3	1.1242	0.07963	0.3233	NA	NA
		Residuals	6	26601	4433.5		0.425
		Total	11	62591			1
Taxonomic presence/absence with Ua9 (n=12)	Jaccard	Host species	2	1.0443	0.52216	1.84676	0.29672	0.007099	F(2,9) = 0.945	0.4242
		Surface decontamination	1	0.3149	0.3149	1.11373	0.08947	0.254775	NA	NA
		No. of reads	1	0.221	0.22096	0.78148	0.06278	0.792321	NA	NA
		Proportion of human DNA	1	0.2429	0.24291	0.85913	0.06902	0.654235	NA	NA
		Residuals	6	1.6965	0.28274		0.48201
		Total	11	3.5196			1
Metabolic pathway abundance (n=12)	Euclidean	Host species	2	1852.1	926.03	1.3519	0.21773	0.15498	NA	NA
		Surface decontamination	1	718	717.97	1.0481	0.08441	0.34117	NA	NA
		No. of reads	1	1141.1	1141.12	1.6659	0.13415	0.09999	NA	NA
		Residuals	7	4794.9	684.99		0.56371
		Total	11	8506.1			1
Taxonomic abundance with all samples pre-contamination filtering (n=20)	Euclidean	Sample type	2	44176	22087.8	4.0012	0.30575	9.999e-05	F(2,17) = 32.3 3	1.606e-06
		No. of reads	1	11983	11983.5	2.1708	0.08294	0.0325	NA	NA
		Residuals	16	88325	5520.3		0.61131
		Total	19	144484			1
Taxonomic abundance with all samples post-contamination filtering (n=20)	Euclidean	Sample type	2	42758	21378.9	3.9839	0.30476	9.999e-05	F(2,17) = 31.2 3	2.023e-06
		No. of reads	1	11682	11681.6	2.1768	0.08326	0.032	NA	NA
		Residuals	16	85861	5366.3		0.61198
		Total	19	140300			1
Taxonomic abundance of merged vs unmerged datasets (n=76)	Euclidean	No. of reads assigned taxonomy	1	5729	5729	1.15148	0.01535	0.2801	NA	NA
		Merged vs unmerged dataset	1	1962	1962.4	0.39444	0.00526	0.9179	NA	NA
		Host species	3	17261	5753.5	1.15642	0.04625	0.2762	NA	NA
		Residuals	70	348271	4975.3		0.93314
		Total	75	373223			1
Taxonomic abundance of merged vs unmerged datasets (n=76)	Jaccard	No. of reads assigned taxonomy	1	0.4066	0.40659	1.34358	0.01761	0.17448	NA	NA
		Merged vs unmerged dataset	1	0.2069	0.20686	0.68356	0.00896	0.86271	NA	NA
		Host species	3	1.2864	0.42881	1.41701	0.05573	0.06479	NA	NA
		Residuals	70	21.1832	0.30262		0.91769
		Total	75	23.0831			1
# 1 Variable definitions: Host species: bear vs gorilla vs reindeer; Surface decontamination: TRUE (UV and/EDTA wash) or FALSE (no surface decontamination before DNA extraction); No. of reads: number of unmapped merged reads used for Kraken taxonomic assignment; Proportion of human DNA: proportion of merged reads mapping to the human genome out of all merged reads post-processing; Sample type: bl…
# 2 betadisper: a distance-based test for homogeneity of multivariate dispersions, to determine whether differences in group homogeneity between the study host species could be affecting the PERMANOVA results. In all tested cases, differences in group homogeneity between host species were not significant.
# 3 betadisper test comparing blank, calculus and tooth samples, which group homogeneity was significantly different between sample types (average distance to the mean pre-filtering: blank = 4.855, calculus = 75.564, tooth = 0.0; post-filtering: blank = 4.855, calculus = 74.475, tooth = 0.0).

## Sheet: S3 Host-specific taxa
# Supplementary Table S3. Oral taxa (at the species level) in dental calculus samples unique to host species.
Host species	No. of taxa	Unique taxa	Unique taxa shared by >50% of samples	Likely origin1 of microbial taxa
				Oral	Host-associated	Other
Gorilla2	304	74	0	0.284	0.189	0.527
Bear	547	257	29	0.379	0.517	0.104
Reindeer	372	175	5	0	0.6	0.4
1 Microbial taxa were classified as oral, non-oral but host-associated in mammals, and not associated with mammals, based on literature searches.
2 Percentages for gorillas were calculated based on the number of unique taxa, whereas for reindeer and bear percentages were calculated based on the number of unique taxa shared by >50% of samples within a host.

## Sheet: S4 Oral bacteria
# Supplementary Table S4. Oral bacterial taxa used in the antimicrobial resistance analysis.
Taxon Rank	Taxon Name in MALT	Host environment	Citations
Genus	Actinobacillus	Host including oral	Rycroft and Garside 2000
Genus	Actinomyces	Host including oral; some environmental species	Mann et al. 2018
Genus	Aggregatibacter	Oral cavity	Mann et al. 2018
Genus	Anaerococcus	Oral cavity	Mann et al. 2018
Genus	Arsenicicoccus	Host including oral; some environmental species	Mann et al. 2018
Genus	Atopobium	Host-associated	Mann et al. 2018
Genus	Bibersteinia	Host including URT	Hanthorn et al. 2014
Genus	Bifidobacterium	Host including oral cavity	Mann et al. 2018
Genus	Campylobacter	Host including oral; some environmental species	Mann et al. 2018
Genus	Capnocytophaga	Oral cavity	Mann et al. 2018
Genus	Cardiobacterium	Oral cavity	Mann et al. 2018
Genus	Cellulosimicrobium	Oral cavity; some environmental species	Wang et al. 2016
Genus	Desulfobulbus	Oral cavity; some environmental species	Dewhirst et al. 2010, Chen et al. 2010
Genus	Desulfomicrobium	Host including oral; some environmental species	Mann et al. 2018
Genus	Dialister	Host including oral cavity	Dewhirst et al. 2012, Dewhirst et al. 2010, Chen et al. 2010
Genus	Eikenella	Oral cavity	Mann et al. 2018
Genus	Eubacterium	Host including oral; some environmental species	Mann et al. 2018
Genus	Filifactor	Oral cavity	Mann et al. 2018
Genus	Finegoldia	Host including oral cavity	Dewhirst et al. 2015
Genus	Fretibacterium	Oral cavity	Mann et al. 2018
Genus	Fusobacterium	Host including oral cavity	Mann et al. 2018
Genus	Gallibacterium	Host including URT	Persson and Bojesen 2015
Genus	Gemella	Host including oral cavity	Mann et al. 2018
Genus	Haemophilus	Host including oral cavity	Mann et al. 2018
Genus	Histophilus	Host-associated	O'Toole and Sondgeroth 2016
Genus	Kingella	Host including oral cavity	Mann et al. 2018
Genus	Lactobacillus	Host including oral cavity	Dewhirst et al. 2012, Dewhirst et al. 2010, Chen et al. 2010
Genus	Leptotrichia	Host including oral cavity	Mann et al. 2018
Genus	Macrococcus	Host-associated	Kloos et al. 1998
Genus	Mannheimia	Host including URT	Rice et al. 2008
Genus	Mogibacterium	Oral cavity	Dewhirst et al. 2012, Dewhirst et al. 2010, Chen et al. 2010
Genus	Moraxella	Host including URT	Dewhirst et al. 2015, Dewhirst et al. 2012
Genus	Neisseria	Host including oral cavity	Mann et al. 2018
Genus	Odoribacter	Host including oral cavity	Dewhirst et al. 2012
Genus	Olsenella	Host including oral cavity	Mann et al. 2018
Genus	Ornithobacterium	Host including URT	Van Empel and Hafez 1999
Genus	Ottowia	Host including oral; some environmental species	Mann et al. 2018
Genus	Parvimonas	Oral cavity	Mann et al. 2018
Genus	Pasteurella	Oral cavity	Dewhirst et al. 2015; Dewhirst et al. 2012
Genus	Porphyromonas	Host including oral cavity	Mann et al. 2018
Genus	Prevotella	Host including oral cavity	Mann et al. 2018
Genus	Rothia	Oral cavity	Mann et al. 2018
Genus	Selenomonas	Host-associated	Mann et al. 2018
Genus	Simonsiella	Oral cavity	Dewhirst et al. 2010, Chen et al. 2010
Genus	Streptobacillus	Host including oral cavity	Dewhirst et al. 2012
Genus	Streptococcus	Host including oral cavity	Mann et al. 2018
Genus	Tannerella	Oral cavity	Mann et al. 2018
Genus	Treponema	Host including oral cavity	Mann et al. 2018
Genus	Trueperella	Host including URT	Rzewuska et al. 2019
Genus	Veillonella	Host including oral cavity	Mann et al. 2018
Species	Anaerolineaceae bacterium oral taxon 439	Oral cavity	Dewhirst et al. 2010, Chen et al. 2010
Species	Candidatus Saccharibacteria oral taxon TM7x	Oral cavity	He et al. 2015
Species	Candidatus Saccharimonas aalborgensis	Host-associated; some environmental species	Marcy et al. 2007
Species	Clostridiales bacterium canine oral taxon 027	Oral cavity	Dewhirst et al. 2012
Species	Corynebacterium argentoratense	Host including oral cavity	Bernard 2012
Species	Corynebacterium falsenii	Host including oral cavity	Bernard 2012
Species	Corynebacterium imitans	Host including oral cavity	Bernard 2012
Species	Corynebacterium kutscheri	Host including oral cavity	Bernard 2012
Species	Corynebacterium ulcerans	Host including oral cavity	Bernard 2012
Species	Klebsiella oxytoca	Host including oral cavity	Bernard 2012
Species	Klebsiella pneumoniae	Host including oral cavity	Bernard 2012
Species	Lachnospiraceae bacterium oral taxon 500	Oral cavity	Dewhirst et al. 2010, Chen et al. 2010
Species	Propionibacterium sp. oral taxon 193	Oral cavity	Dewhirst et al. 2010, Chen et al. 2010
Species	Staphylococcus aureus	Host including oral cavity	Smith et al. 2001
Species	Staphylococcus capitis	Host including oral cavity	Smith et al. 2001
Species	Staphylococcus epidermidis	Host including oral cavity	Smith et al. 2001
Species	Staphylococcus haemolyticus	Host including oral cavity	Smith et al. 2001
Species	Staphylococcus hominis	Host including oral cavity	Smith et al. 2001
Species	Staphylococcus lugdunensis	Host including oral cavity	Smith et al. 2001
Species	Staphylococcus saprophyticus	Host including oral cavity	Smith et al. 2001
Species	Staphylococcus warneri	Host including oral cavity	Smith et al. 2001
Species	Staphylococcus xylosus	Host including oral cavity	Smith et al. 2001
Species	[Eubacterium] minutum	Host including oral cavity	Mann et al. 2018
Species	[Eubacterium] rectale	Host including oral cavity	Mann et al. 2018
Species	[Eubacterium] siraeum	Host including oral cavity	Mann et al. 2018
Species	[Eubacterium] sulci	Host including oral cavity	Mann et al. 2018
Species	[Haemophilus] ducreyi	Host including oral cavity	Mann et al. 2018
Species	[Haemophilus] parasuis	Host including oral cavity	Mann et al. 2018
# Bacterial taxa detected by MEGAN at the species level were taken through a literature search to determine whether they should be included as oral bacteria (main citations are listed in the table). If the majority of a species detected by MEGAN within a genus is associated with the oral cavity and/or upper respiratory tract in humans or other mammals, the genus was classed as oral. If the genus …
# References
Bernard K. 2012. The genus Corynebacterium and other medically relevant coryneform-like bacteria. J Clin Microbiol. 50(10):3152–3158.
Chen T, Yu WH, Izard J, Baranova O V., Lakshmanan A, Dewhirst FE. 2010. The Human Oral Microbiome Database: a web accessible resource for investigating oral microbe taxonomic and genomic information. Database (Oxford).
Dewhirst FE, Chen T, Izard J, Paster BJ, Tanner ACR, Yu WH, Lakshmanan A, Wade WG. 2010. The human oral microbiome. J Bacteriol. 192(19):5002–5017.
Dewhirst FE, Klein EA, Bennett ML, Croft JM, Harris SJ, Marshall-Jones Z V. 2015. The feline oral microbiome: A provisional 16S rRNA gene based taxonomy with full-length reference sequences. Vet Microbiol. 175(2–4):294–303.
Dewhirst FE, Klein EA, Thompson EC, Blanton JM, Chen T, Milella L, Buckley CMF, Davis IJ, Bennett ML, Marshall-Jones Z V. 2012. The canine oral microbiome. PLoS One. 7(4):1–12.
Van Empel PCM, Hafez HM. 1999. Ornithobacterium rhinotracheale: A review. Avian Pathol. 28(3):217–227.
Hanthorn CJ, Dewell RD, Cooper VL, Frana TS, Plummer PJ, Wang C, Dewell GA. 2014. Randomized clinical trial to evaluate the pathogenicity of Bibersteinia trehalosi in respiratory disease among calves. BMC Vet Res. 10:1–8.
He X, McLean JS, Edlund A, Yooseph S, Hall AP, Liu SY, Dorrestein PC, Esquenazi E, Hunter RC, Cheng G, et al. 2015. Cultivation of a human-associated TM7 phylotype reveals a reduced genome and epibiotic parasitic lifestyle. Proc Natl Acad Sci U S A. 112(1):244–249.
Kloos WE, Ballard DN, George CG, Webstert JA, Hubner RJ, Ludwigf W, Schleifer KH, Fiedle F, Schubert K. 1998. Delimiting the genus Staphylococcus through description of Macrococcus caseolyticus gen. nov., comb. nov. and Macrococcus equipercicus Spm nov., Macrococcus bovicus sp. nov. and Macrococcus carouselicus sp. nov. Int J Syst Bacteriol. 48:859–877.
Mann AE, Sabin S, Ziesemer K, Vågene ÅJ, Schroeder H, Ozga AT, Sankaranarayanan K, Hofman CA, Fellows Yates JA, Salazar-García DC, et al. 2018. Differential preservation of endogenous human and microbial DNA in dental calculus and dentin. Sci Rep. 8:9822.
Marcy Y, Ouverney C, Bik EM, Lösekann T, Ivanova N, Martin HG, Szeto E, Platt D, Hugenholtz P, Relman DA, et al. 2007. Dissecting biological “dark matter” with single-cell genetic analysis of rare and uncultivated TM7 microbes from the human mouth. Proc Natl Acad Sci U S A. 104(29):11889–11894.
O’Toole D, Sondgeroth KS. 2016. Histophilosis as a Natural Disease. In: Inzana TJ, editor. Histophilus somni: Biology, Molecular Basis of Pathogenesis, and Host Immunity. Cham: Springer International Publishing. p. 15–48.
Persson G, Bojesen AM. 2015. Bacterial determinants of importance in the virulence of Gallibacterium anatis in poultry. Vet Res. 46(1):1–11.
Rice JA, Carrasco-Medina L, Hodgins DC, Shewen PE. 2008. Mannheimia haemolytica and bovine respiratory disease. Anim Heal Res Rev. 8(2):117–128.
Rycroft AN, Garside LH. 2000. Actinobacillus Species and their Role in Animal Disease. Vet J. 159(1):18–36.
Rzewuska M, Kwiecień E, Chrobak-Chmiel D, Kizerwetter-Świda M, Stefańska I, Gieryńska M. 2019. Pathogenicity and virulence of trueperella pyogenes: A review. Int J Mol Sci. 20(11).
Smith AJ, Jackson MS, Bagg J. 2001. The ecology of staphylococcus species in the oral cavity. J Med Microbiol. 50(11):940–946.
Wang K, Lu W, Tu Q, Ge Y, He J, Zhou Y, Gou Y, Van Nostrand JD, Qin Y, Li J, et al. 2016. Preliminary analysis of salivary microbiome and their potential roles in oral lichen planus. Sci Rep. 6:1–10.

## Sheet: S5 MAG recovery
# Supplementary Table S5. Medium-quality draft metagenome assembled genome (MAG) assembly statistics and taxonomy. Higher-quality draft MAGs (>90% completeness) are highlighted in grey.
Sample	Draft MAG ID	ENA binned sample accession	Completeness (%)	Contamination (%)	Size (bp)	GC content (%)	No. of contigs	N50 of contigs (bp)	Longest contig (bp)	Mean coverage	Reads mapped (%)	Taxonomy classification 1	Classification method	Closest reference genome			Proportion of genus reads identified by Kraken 3
														NCBI accession	NCBI organism name 2	ANI
Gb1-wash	Gb1wash.3	ERS4551131	81.21	2.11	2172232	54.77	394	7142	35597	68.6332	7.98556	Neisseria sp.	Placement	GCF_000090875.1	Neisseria sp. oral taxon 014 str. F0314	87.49	0.127137
Gb1-wash	Gb1wash.2	ERS4551132	78.55	2.94	1929630	66.11	396	6086	54027	61.7126	7.12874	Olsenella sp.	Placement	GCF_000468755.1	Olsenella profusa F0195	91.32	0.0427769
Gb1-wash	Gb1wash.10	ERS4551133	75.72	1.36	1931654	48.6	478	4479	20329	16.1742	1.67591	Streptococcus sp.	Placement	GCA_001578865.1	Streptococcus sp. DD11	80.58	0.0206301
Gb1-wash	Gb1wash.1	ERS4551134	54.6	0.86	826593	52.73	44	30447	68525	90.0905	3.73396	Rothia sp.	Placement	GCF_000164695.2	Rothia dentocariosa ATCC 17931	81.79	0.0958292
Ua7	Ua7.1	ERS4551135	88.34	2.05	2130497	41.72	336	8516	44856	16.7525	6.88227	Streptococcus sp.	Placement	GCF_000377005.1	Streptococcus minor DSM 17118	79.85	0.127211
Ua7	Ua7.2	ERS4551136	53.27	0	1037527	45.59	364	3076	15150	11.2055	2.30703	Aerococcaceae sp.	Placement	NA	NA	NA	NA
Ua14	Ua14.11	ERS4551137	92.46	2.75	2158999	40.05	298	10421	36361	14.5259	2.59854	Streptococcus orisasini	ANI/Placement	GCF_001431045.1	Streptococcus orisasini	98.07	0.306105
Ua14	Ua14.6	ERS4551138	61.73	0	1597279	42.43	156	13652	60142	25.0746	3.43651	Streptococcus sp.	Placement	GCF_000377005.1	Streptococcus minor DSM 17118	79.71	0.306105
Ua14	Ua14.3	ERS4551139	94.2	1.64	2356347	44.64	213	15547	55467	23.1239	4.70696	Petrimonas sp.	RED/Placement	NA	NA	NA	0.0037629
Ua14	Ua14.9	ERS4551140	91.76	2.42	2194857	59.33	246	13069	50669	15.7853	2.87205	Christensenellales CAG-74 sp.	Placement	NA	NA	NA	NA
Ua14	Ua14.8	ERS4551141	89.18	0.97	2696068	48.46	393	9268	27871	17.8451	4.35686	Tannerella sp.	Placement	GCF_001006485.1	Tannerella forsythia	88.69	0.140867
Ua14	Ua14.7	ERS4551142	88.23	3.64	3028383	52.86	151	30463	76899	30.5004	7.8059	Flexilinea sp.	Placement	GCF_001717545.1	Anaerolineaceae bacterium oral taxon 439	79.23	0.0284444
Ua14	Ua14.16	ERS4551143	87.09	1.52	2897164	49.62	398	10028	44812	15.5412	4.21522	Corynebacterium sp.	Placement	NA	NA	NA	0.0184395
Ua14	Ua14.14	ERS4551144	83.92	4.99	2013820	46.28	304	9386	44002	22.8037	3.64134	Basfia sp.	Placement	GCF_000017245.1	Actinobacillus succinogenes 130Z	84.12	0.0717795
Ua14	Ua14.15	ERS4551145	63.25	0.85	804752	53.62	15	80008	186387	311.183	23.8536	Saccharimonadaceae TM7x sp.	Placement	GCF_000803625.1	Candidatus Saccharibacteria oral taxon TM7x	78.06	0.121254
Ua9	Ua9.2	ERS4551146	96.59	0.59	2043087	40.73	103	31037	63561	116.836	52.3719	Streptococcus ratti	ANI/Placement	GCF_000286075.1	Streptococcus ratti FA-1 = DSM 20564	98.16	0.872321
Ua9	Ua9.3	ERS4551147	96.13	0.03	2671761	46.46	147	31759	95723	34.3072	18.2371	Lactobacillus C paracasei	ANI/Placement	GCF_000829035.1	Lactobacillus paracasei subsp. paracasei JCM 8130	98.34	0.0658224
Ua9	Ua9.1	ERS4551148	84.02	0.08	2145278	65.28	297	10077	49624	19.9818	8.31431	Olsenella sp.	Placement	GCF_000468755.1	Olsenella profusa F0195	91.62	0.00956265
Rt5	Rt5.4	ERS4551149	68.1	0.86	3333952	36.74	337	14219	46749	43.1056	13.8266	Acinetobacter sp003024515	ANI/Placement	GCF_003024515.1	Acinetobacter sp. WCHAc060041	97.85	0.391303
Rt7	Rt7.4	ERS4551150	97.73	0.37	2225092	41.55	256	12372	48302	69.8738	23.7089	Streptococcus sp003086355	ANI/Placement	GCA_003086355.1	Streptococcus sp. Z15	98.43	0.663734
Rt13	Rt13.3	ERS4551151	91.48	0.59	1960619	41.98	346	6863	30161	39.3222	21.716	Streptococcus sp003086355	ANI/Placement	GCA_003086355.1	Streptococcus sp. Z15	98.3	0.770618
Rt13	Rt13.2	ERS4551152	91.39	1.59	2102864	46.53	290	9894	31277	28.8036	16.5427	Haemophilus B sp.	RED/Placement	GCF_900109315.1	[Haemophilus] ducreyi	76.7	0.0059925
1 GTDB-Tk was used to taxonomically classify each bin, based on their placements in the GTDB phylogenetic reference tree (at the genus level) and the average nucleotide identity (ANI) between each bin and the reference genomes within the same genus. Classification method: 'ANI/Placement' indicates bins where species-level taxonomy could be assigned because the closest reference genome had an alig…
2 Organism name of NCBI reference genome; there are some discrepancies between GTDB taxonomy and NCBI species names (Parks et al. 2018).
3 Proportion of reads identified within the taxon genus out of total number of reads classified by Kraken at the genus and species levels.

## Sheet: S6 Barcode bias
# Supplementary Table S6. Investigation into post-mortem deamination and barcoded adapter bias.
Sample ID	Barcode sequences (P7-P5)	P7 terminal base	P5 terminal base	Taxon	No. of reads mapping to reference	Deamination drop at P7 terminal base1	Deamination drop at P5 terminal base1		Summary
Rt5	TGGCCAT-TGGCCAT	A/T	A/T	Acinetobacter johnsonii	536677	Yes	No		Barcode terminal base	Deamination drop at terminal base
Ua2	GTCATAC-GTCATAC	C/G	C/G	Acinetobacter johnsonii	168518	Yes	Yes			No	Yes
Ua6	TGACTGG-TGACTGG	C/G	C/G	Acinetobacter johnsonii	828254	Yes	Yes		A/T at end	32	6
Ua9	GCCAATG-GCCAATG	C/G	C/G	Acinetobacter johnsonii	80948	Yes	Yes		C/G at end	6	30
Gb1reg	ATTGGCA-ATTGGCA	A/T	A/T	Acinetobacter lwoffi	40802	No	No
Gb1uv	GTCATAC-GTCATAC	C/G	C/G	Acinetobacter lwoffi	206850	No	No
Gb1wash	CGATGTA-CGATGTA	A/T	A/T	Acinetobacter lwoffi	691917	No	No
Ua2	GTCATAC-GTCATAC	C/G	C/G	Acinetobacter lwoffi	25736	Yes	Yes
Ua6	TGACTGG-TGACTGG	C/G	C/G	Acinetobacter lwoffi	106445	Yes	Yes
Ua7	GCTAGCC-GCTAGCC	C/G	C/G	Acinetobacter lwoffi	54884	Yes	Yes
Rt11	CAATTGC-CAATTGC	C/G	C/G	Actinobaculum sp. 313	85550	Yes	Yes
Rt5	TGGCCAT-TGGCCAT	A/T	A/T	Actinobaculum sp. 313	279608	No	No
Gb1wash	CGATGTA-CGATGTA	A/T	A/T	Actinomyces oris	718481	No	No
Gb1reg	ATTGGCA-ATTGGCA	A/T	A/T	Actinomyces sp. Z16	53030	No	No
Gb1uv	GTCATAC-GTCATAC	C/G	C/G	Actinomyces sp. Z16	143435	No	No
Gb1wash	CGATGTA-CGATGTA	A/T	A/T	Actinomyces sp. Z16	264669	No	No
Rt11	CAATTGC-CAATTGC	C/G	C/G	Actinomyces sp. Z16	324976	Yes	Yes
Rt5	TGGCCAT-TGGCCAT	A/T	A/T	Actinomyces sp. Z16	181468	No	No
Rt7	ATCGATT-ATCGATT	A/T	A/T	Actinomyces sp. Z16	399096	No	No
Ua9	GCCAATG-GCCAATG	C/G	C/G	Actinomyces sp. Z16	31904	Yes	Yes
Gb1uv	GTCATAC-GTCATAC	C/G	C/G	Actinomyces viscosus	61611	No	No
Gb1wash	CGATGTA-CGATGTA	A/T	A/T	Actinomyces viscosus	756308	No	No
Ua14	TTACAGT-TTACAGT	A/T	A/T	Candidatum Saccharibacteria oral taxon TM7x	28561	No	Yes
Gb1wash	CGATGTA-CGATGTA	A/T	A/T	Lautropia mirabilis	196992	No	No
Gb2reg	TAGCACG-TAGCACG	C/G	C/G	Rothia dentocariosa	97985	Yes	Yes
Gb2uv	GGTATCG-GGTATCG	C/G	C/G	Rothia dentocariosa	107004	Yes	Yes
Gb2wash	ACTGCGT-ACTGCGT	A/T	A/T	Rothia dentocariosa	69934	No	Yes
Ua14	TTACAGT-TTACAGT	A/T	A/T	Streptococcus ferus	87211	No	No
Rt7	ATCGATT-ATCGATT	A/T	A/T	Streptococcus gallolyticus	86552	No	No
Ua9	GCCAATG-GCCAATG	C/G	C/G	Streptococcus gallolyticus	123457	Yes	Yes
Gb2reg	TAGCACG-TAGCACG	C/G	C/G	Streptococcus gordonii	305172	Yes	Yes
Gb2uv	GGTATCG-GGTATCG	C/G	C/G	Streptococcus gordonii	168194	Yes	Yes
Gb2wash	ACTGCGT-ACTGCGT	A/T	A/T	Streptococcus gordonii	110598	No	Yes
Ua14	TTACAGT-TTACAGT	A/T	A/T	Streptococcus mutans	10667	Yes	Yes
Ua9	GCCAATG-GCCAATG	C/G	C/G	Streptococcus mutans	86549	Yes	Yes
Rt13	CGATGTA-CGATGTA	A/T	A/T	Streptococcus sp Z15	1135061	No	No
Rt7	ATCGATT-ATCGATT	A/T	A/T	Streptococcus sp Z15	2371829	No	No
1 Damage data based on mapDamage comparison of reads mapped to closest genome reference: GCF_001484935.1 (Acinetobacter jonhsonii), GCF_000369105.1 (Acinetobacter lwoffi), GCA_003073475.1 (Actinobaculum sp. 313), GCF_001553935.1 (Actinomyces oris), GCA_003111765.1 (Actinomyces sp. Z16), GCF_000175315.3 (Actinomyces viscosus), GCA_000803625.1 (Candidatum Saccharibacteria oral taxon TM7x), GCF_0001…

## Sheet: S7 Host DNA
# Supplementary Table S7. Host DNA recovery statistics from dental calculus samples.
Sample ID	Host	No. of host reads	Nuclear DNA		Mitochondrial DNA		Mitochondrial genome reconstruction
			Mean coverage	% covered at >1x	Mean coverage	% covered at >1x	Coding length 1 (nt)	No. of reads used for assembly	Maximum coverage	Average total coverage	Average consensus quality	GC%
Gb1wash	Gorilla	24931	0.001	0.056	0.511	39.08
Gb2wash	Gorilla	1227196	0.009	0.789	13.035	99.46	15449	2700	29	13.65	87	43.97
Ua2	Brown bear	218318	0.004	0.346	3.354	92.22
Ua6	Brown bear	3941520	0.077	6.952	16.527	96.4	15443	4174	40	19.39	89	41.17
Ua7	Brown bear	19104	0.001	0.04	0.227	15.44
Ua13	Brown bear	41004	0.001	0.076	0.157	14.96
Ua14	Brown bear	6428823	0.191	16.503	92.563	97.96	15443	19196	150	95.51	90	41.11
Ua9	Brown bear	4690	0	0.007	0.131	13.27
Rt1	Reindeer	3617	0	0.004	0.026	2.58
Rt5	Reindeer	1653467	0.025	2.446	8.267	97.65	15482	2045	24	10.93	88	36.26
Rt7	Reindeer	730021	0.011	1.071	2.352	91.21
Rt11	Reindeer	24838941	0.308	21.261	173.89	99.96	15482	31958	240	155.41	90	36.29
Rt13	Reindeer	27916	0	0.02	0.066	5.62
# 1 Length of covered coding region, excluding the hypervariable control region (as it could not be reconstructed in most samples).

## Sheet: S8 Adapters
# Supplementary Table S8. Sequencing adapter and real-time PCR assay primer sequences.
Type	Sequence (5'-3')1
Barcoded P5 forward adapter	CTTTCCCTACACGACGCTCTTCCGATCTxxxxxxx
Barcoded P7 forward adapter	GTGACTGGAGTTCAGACGTGTGCTCTTCCGATCTxxxxxxx
Barcoded P5/P7 reverse adapter	xxxxxxxAGATCG
Indexed P5 adapter primer	AATGATACGGCGACCACCGAGATCTACACxxxxxxxACACTCTTTCCCTACACGACGCTCTT
Indexed P7 adapter primer	CAAGCAGAAGACGGCATACGAGATxxxxxxxGTGACTGGAGTTCAGACGTGT
preHyb forward primer	CTTTCCCTACACGACGCTCTTC
preHyb reverse primer	GTGACTGGAGTTCAGACGTGTGCT
IS5 P5 primer	AATGATACGGCGACCACCGA
IS6 P7 primer	CAAGCAGAAGACGGCATACGA
# 1 For sample-specific barcode and adapter sequences, see Supplementary Table S1

## Sheet: S9 Kraken taxa table
# Supplementary Table S9. Kraken2 taxa table of (1) summaries of raw reads classified and assigned taxonomy at the genus and species level and (2) "processed read counts" (genome size normalised, contaminant- and abundance-filtered) assigned to genus- and species-level taxonomy. Taxonomy was assigned using the Kraken2 default microbial RefSeq reference database. Blank samples BkE1 and BkL2 had no…
Taxon_name	NCBI_taxon_ID	BkE1	BkL2	Gb1-reg	Gb1-uv	Gb1-wash	Gb2-reg	Gb2-uv	Gb2-wash	Ua2	Ua6	Ua7	Ua13	Ua14	Ua9	Rt11	Rt13	Rt1	Rt5	Rt7	Rt_tooth
(1) Raw reads
No. of non-host reads	NA	571	154	6803663	12861781	32245027	4899881	6770234	3843208	5029371	7990508	6606176	1901600	17219945	7355434	2507436	5943507	212054	19632178	12091668	15239923
No. classified at all levels	NA	303	51	1744922	3299122	9033693	1703393	1991799	845284	2216880	4233990	1267014	297418	1775829	5094301	562889	1671930	44029	3341749	4935869	7697239
No. unclassified	NA	268	103	5058741	9562659	23211334	3196488	4778435	2997924	2812491	3756518	5339162	1604182	15444116	2261133	1944547	4271577	168025	16290429	7155799	7542684
% reads unclassified	NA	46.9352	66.8831	74.3532	74.3494	71.9842	65.236	70.5801	78.0058	55.9213	47.0123	80.8208	84.3596	89.6874	30.741	77.5512	71.8696	79.2369	82.9782	59.1796	49.4929
(2) Processed read counts
Summed total	NA	NA	NA	301736	587818	1.99795e+06	556290	580396	271678	363732	1.05403e+06	318399	64293.8	514258	1.73201e+06	139806	566402	13071.5	793171	1.4122e+06	841745
No. assigned to genus-level	NA	NA	NA	44177.5	95334.5	406489	92885.4	125114	52209.1	95555.7	197667	69795.5	11171.6	48735.3	92517.6	10101.7	40597.5	1122.21	181557	157205	407669
No. assigned to species-level	NA	NA	NA	257559	492483	1.59146e+06	463405	455282	219469	268176	856363	248604	53122.2	465523	1.63949e+06	129704	525805	11949.3	611614	1.25499e+06	434076
% assigned to species level	NA	NA	NA	85.3589	83.7816	79.6547	83.3027	78.4434	80.7828	73.7291	81.2465	78.0792	82.6241	90.5232	94.6584	92.7745	92.8324	91.4149	77.1099	88.8681	51.5686
Buchnera aphidicola	9			0	0	0	0	0	0	269.322	0	238.667	98.5323	234.288	0	0	181.737	8.75843	630.607	0	0
Shewanella	22			767.509	1380.09	4272.38	0	0	0	2696.89	894.269	2290.82	751.837	0	0	0	0	10.7122	528.865	52980.3	0
Shewanella putrefaciens	24			0	0	0	0	0	0	365.465	0	324.95	126.92	0	0	0	0	0	0	8186.99	0
Treponema	157			0	0	0	0	0	0	0	0	140.556	25.3151	0	0	0	0	0	0	0	0
Treponema denticola	158			504.414	0	0	0	0	162.47	164.36	0	579.981	105.795	490.812	0	0	0	0	0	0	0
Campylobacter	194			0	0	0	0	0	0	0	0	159.783	158.027	184.95	0	0	0	0	0	0	0
Campylobacter fetus	196			0	0	0	0	0	0	0	0	0	47.1065	0	0	0	0	0	0	0	0
Campylobacter hyointestinalis	198			0	0	0	0	0	0	0	0	0	26.7054	0	0	0	0	0	0	0	0
Campylobacter concisus	199			114.154	0	0	0	0	0	0	0	133.353	134.391	312.367	0	0	0	0	0	0	0
Campylobacter curvus	200			106.522	0	0	0	0	0	0	0	0	134.616	0	0	0	0	0	0	0	0
Campylobacter sputorum	206			0	0	0	0	0	0	0	0	0	32.7126	0	0	0	0	0	0	0	0
Helicobacter pylori	210			0	0	0	0	0	0	0	0	0	0	0	0	0	0	0	295.56	0	0
Chryseobacterium balustinum	246			0	289.683	1116.2	0	0	0	0	51281.6	154.2	0	0	0	0	0	0	0	0	0
Chryseobacterium indologenes	253			0	0	0	0	995.816	326.254	0	875.019	0	0	0	0	0	0	0	0	0	0
Chryseobacterium indoltheticum	254			0	0	0	0	0	0	0	24686.7	113.945	0	0	0	0	0	0	0	0	0
Myroides odoratus	256			0	0	0	0	0	0	0	0	0	63.2365	0	0	0	0	0	9622.97	0	0
Comamonas	283			0	0	0	272.891	0	0	225.588	1101.5	150.856	120.843	0	0	0	0	0	275.277	0	0
Comamonas testosteroni	285			0	0	0	1492.6	0	0	375.258	1336.36	0	172.203	0	0	0	0	0	0	0	0
Pseudomonas	286			8228.54	10295.8	37427.4	8884.89	12088.3	3605.92	7581.95	26853.7	736.133	1435.13	2177.24	0	293.635	0	47.0508	19651.5	7776.13	399136
Pseudomonas aeruginosa	287			0	0	800.226	1951.68	2144.8	521.414	138.199	0	0	25.1956	0	0	0	0	0	0	0	1931.16
Brevundimonas diminuta	293			0	446.528	0	0	0	0	0	0	0	28.6939	0	0	0	0	0	0	0	0
Pseudomonas fluorescens	294			812.091	1916.57	5382.67	0	0	0	720.37	1977.35	0	457.968	0	0	0	0	7.97575	1116.76	1928.06	52569.4
Pseudomonas fragi	296			1166.25	2345.18	12290.5	0	0	0	0	0	0	0	0	0	73.5246	0	0	2875.65	594.437	54056.2
Pseudomonas putida	303			206.959	544.092	2455.17	0	0	0	8869.27	39033.1	1447.56	103.974	7561.93	0	0	0	0	5806.56	580.508	20239.2
Pseudomonas stutzeri	316			129.608	437.781	1150.62	0	0	0	510.154	0	112.816	145.218	0	0	0	0	0	286.651	0	9633.08
Pseudomonas syringae	317			0	0	820.417	0	0	0	0	0	0	39.6052	0	0	0	0	0	0	0	11532.8
Xanthomonas	338			0	336.018	0	0	0	0	0	0	0	0	0	0	0	0	0	0	0	0
Azotobacter chroococcum	353			0	0	0	0	0	0	0	0	0	0	0	0	0	0	0	0	0	395.377
Acinetobacter	469			3995.98	16607.2	49243	6146.63	25853	2192.79	26295.6	133868	41956	880.145	293.466	11072	0	0	7.82239	107622	9841.33	665.408
Acinetobacter baumannii	470			270.24	1145.51	3379.76	3443.05	11734.6	152.45	1597.83	9887.37	1009.88	51.2351	0	0	0	0	0	3992.32	0	0
Acinetobacter calcoaceticus	471			0	0	0	958.949	3449.09	0	2388.92	2523.46	0	0	0	0	0	0	0	882.213	0	0
Moraxella	475			0	0	0	0	0	0	831.118	0	186.078	52.9743	0	0	0	0	0	0	0	0
Moraxella bovis	476			0	0	0	0	0	0	871.154	0	179.092	42.5389	0	0	0	0	0	0	0	0
Moraxella catarrhalis	480			0	0	0	242.232	329.373	396.804	644.223	0	212.147	122.413	0	0	0	0	0	0	0	0
Neisseria	482			2930.32	8887.03	98145.6	5837.31	7199.22	5006.87	6239.06	0	2574.36	1604.77	1162.16	0	0	279.656	0	1315.68	0	0
Neisseria cinerea	483			131.121	404.995	4544.3	229.991	253.783	195.624	0	0	0	31.7229	0	0	0	0	0	0	0	0
Neisseria gonorrhoeae	485			124.507	419.859	4730.32	276.629	318.756	207.355	0	0	0	27.6161	0	0	0	0	0	0	0	0
Neisseria lactamica	486			251.596	704.649	8360.49	423.693	434.082	322.513	137.316	0	0	37.491	0	0	0	0	0	0	0	0
Neisseria meningitidis	487			534.258	1602.31	18948.6	972.695	1077.86	762.825	400.577	0	164.531	137.888	201.924	0	0	0	0	0	0	0
Neisseria mucosa	488			255.413	857.723	8972.97	618.455	654.055	517.035	126.671	0	0	34.7726	0	0	0	0	0	0	0	0
Neisseria polysaccharea	489			0	254.617	2750.43	0	0	114.483	0	0	0	0	0	0	0	0	0	0	0	0
Neisseria sicca	490			253.201	787.468	8954.12	610.591	682.069	528.21	0	0	0	27.4604	0	0	0	0	0	0	0	0
Neisseria animalis	492			320.127	929.67	11231	397.366	450.876	311.286	570.923	0	257.776	167.043	0	0	0	0	0	0	0	0
Neisseria canis	493			111.739	252.701	3012.64	0	0	104.003	1686.39	0	717.276	512.708	227.345	0	0	0	0	0	0	0
Neisseria elongata	495			626.267	1763.26	21829.4	1005.96	1168.81	884.561	598.638	0	262.061	187.127	279.225	0	0	0	0	0	0	0
Psychrobacter	497			0	0	0	0	0	0	121.669	0	0	0	0	0	0	0	4.48253	2685.03	0	0
Kingella kingae	504			0	0	762.393	0	0	0	0	0	0	35.5373	0	0	0	0	0	0	0	0
Alcaligenes faecalis	511			0	0	0	2718.32	297.215	0	0	0	0	0	0	0	0	0	0	0	0	0
Ochrobactrum	528			0	0	0	0	464.475	416.597	0	0	0	0	0	0	0	0	0	0	0	0
Eikenella corrodens	539			255.744	648.555	6842.02	1188.94	1565.99	1270.4	419.962	0	412.518	221.148	1869.91	0	0	0	0	298.222	0	0
Citrobacter	544			0	0	0	0	0	0	4140.41	0	0	0	0	0	0	0	0	0	0	0
Citrobacter koseri	545			0	0	0	0	0	0	450.036	0	0	0	0	0	0	0	0	0	0	0
Citrobacter freundii	546			0	0	0	0	0	0	6384.17	0	0	0	0	0	0	0	0	0	0	0
Enterobacter	547			0	0	0	890.175	4295.83	177.596	2034.57	795.391	0	0	376.743	0	0	0	0	0	0	0
Klebsiella aerogenes	548			0	0	0	0	0	0	371.135	0	0	0	0	0	0	0	0	0	0	0
Pantoea agglomerans	549			0	0	0	0	0	0	0	0	0	0	0	0	47.1472	0	0	0	0	0
Enterobacter cloacae	550			0	0	0	438.51	245.412	0	1215.14	0	0	0	0	0	0	0	0	0	0	0
Pectobacterium carotovorum	554			0	0	0	0	0	0	132.437	0	0	0	0	0	0	0	0	0	0	0
Escherichia	561			0	0	0	0	0	0	257.946	0	0	0	0	0	0	0	0	0	0	0
Escherichia coli	562			0	0	0	239.199	0	118.524	23811.8	371.023	0	0	0	0	0	0	0	341.49	0	0
Shimwellia blattae	563			0	0	0	0	0	0	128.085	0	0	0	0	0	0	0	0	0	0	0
Hafnia	568			0	0	0	0	0	0	641.424	0	0	0	0	0	0	0	0	0	0	0
Hafnia alvei	569			0	0	0	0	0	0	663.986	0	0	0	0	0	0	0	0	0	0	0
Klebsiella	570			0	0	0	0	0	236.064	20672	1255.73	0	0	0	0	0	0	0	0	0	0
Klebsiella oxytoca	571			0	0	0	0	0	0	277.947	0	0	0	0	0	0	0	0	0	0	0
Klebsiella pneumoniae	573			0	0	0	0	0	0	6166.56	342.031	0	0	0	0	0	0	0	0	0	0
Raoultella planticola	575			0	0	0	0	0	0	126.979	0	0	0	0	0	0	0	0	0	0	0
Morganella morganii	582			122.157	250.598	3267.32	1710.7	1072.52	139.5	0	0	0	27.3973	0	0	0	0	0	0	0	0
Proteus	583			0	0	0	0	234.234	0	257.438	0	0	0	0	0	0	0	0	548.826	0	0
Proteus mirabilis	584			0	0	0	847.753	4394.92	211.876	550.677	0	0	0	0	0	0	0	0	312.567	0	0
Proteus vulgaris	585			0	0	0	1327.82	1838.52	108.414	2934.96	1295.2	0	0	0	0	0	0	0	293.119	0	0
Providencia	586			0	0	0	494.85	196.559	0	0	0	0	0	0	0	0	0	0	0	0	0
Providencia rettgeri	587			0	0	0	408.629	0	0	0	0	0	0	0	0	0	0	0	0	0	0
Providencia stuartii	588			0	0	0	188.938	0	0	0	0	0	0	0	0	0	0	0	0	0	0
Salmonella	590			0	0	0	0	0	0	315.645	0	0	0	0	0	0	0	0	0	0	0
Serratia	613			813.204	1559.25	12017	0	0	118.344	378.508	0	0	32.1356	552.463	0	0	0	0	0	0	685.624
Serratia liquefaciens	614			0	0	807.599	0	0	0	0	0	0	0	0	0	0	0	0	0	0	0
Serratia marcescens	615			0	0	893.388	0	0	0	0	0	0	0	0	0	0	0	0	0	0	0
Aeromonas	642			0	0	0	5353.71	2938.25	316.89	2273.73	0	2537.18	1290.46	0	1067.65	0	696.292	0	395.081	4558.8	271.296
Aeromonas hydrophila	644			0	0	0	6808.08	901.827	165.991	969.789	0	1242.46	395	0	0	0	515.065	0	0	767.14	0
Aeromonas salmonicida	645			0	0	0	0	203.363	0	163.032	0	164.312	656.823	0	0	0	0	0	1267.55	799.369	0
Aeromonas caviae	648			0	0	0	0	0	0	0	0	0	27.0584	0	0	0	0	0	0	0	0
Aeromonas media	651			0	0	0	0	0	0	1961.74	0	802.773	175.662	0	0	0	0	0	0	473.157	0
Aeromonas veronii	654			0	0	0	1032.59	3452.17	123.461	200.085	0	194.905	198.574	0	0	0	0	0	0	1457.58	0
Actinobacillus	713			206.161	216.469	0	0	0	105.657	295.497	0	255.983	79.0283	836.239	0	52.3992	3747.4	6.01302	500.369	0	0
Aggregatibacter actinomycetemcomitans	714			1799.7	6450.09	21474.8	7324.93	6622.62	4607.14	651.856	0	473.012	143.255	2696.17	0	0	720.781	7.6583	0	0	0
Actinobacillus pleuropneumoniae	715			105.212	0	0	0	0	0	241.679	0	158.918	69.5542	641.396	0	0	1594.02	0	0	0	0
Actinobacillus suis	716			0	0	0	0	0	0	123.614	0	0	0	497.688	0	0	810.359	0	0	0	0
Actinobacillus equuli	718			0	0	0	0	0	0	204.421	0	0	29.9152	314.526	0	0	936.929	0	0	0	0
Actinobacillus lignieresii	720			0	0	0	0	0	0	0	0	0	0	0	0	0	632.522	0	0	0	0
Haemophilus	724			316.478	506.575	1603.98	675.609	685.615	419.162	260.66	0	262.24	80.5676	931.004	0	0	604.52	0	400.732	0	0
Haemophilus haemolyticus	726			154.763	225.87	0	322.074	266.652	149.012	144.306	0	136.463	42.3507	409.913	0	0	355.537	0	0	0	0
Haemophilus influenzae	727			335.111	485.129	1400.34	654.573	581.723	355.078	393.392	0	398.788	131.131	908.74	0	0	563.915	4.85669	337.809	0	0
Avibacterium paragallinarum	728			133.851	0	0	212.155	187.468	144.265	0	0	0	35.4878	418.138	0	0	221.413	0	0	0	0
Haemophilus parainfluenzae	729			369.106	606.283	2112.35	1244.19	1021.84	726.847	437.294	0	312.283	129.459	1063.34	0	0	514.871	10.3765	310.306	0	0
[Haemophilus] ducreyi	730			0	0	0	0	0	0	134.013	0	132.177	47.7305	0	0	0	1066.59	0	362.262	0	0
Histophilus somni	731			163.824	0	0	0	0	0	310.33	0	299.565	121.698	1254.43	0	0	871.546	0	0	0	0
Aggregatibacter aphrophilus	732			1199.73	4400.57	23216.6	12549.3	10769.9	7091.56	352.386	0	260.459	113.206	1481.04	0	0	697.537	0	0	0	0
Glaesserella parasuis	738			107.207	0	0	0	0	0	371.994	0	421.938	109.79	1712.72	0	0	792.64	0	394.813	0	0
Aggregatibacter segnis	739			472.932	1627.4	6432.89	2838.1	2615.69	1719.94	189.173	0	148.782	52.1503	783.788	0	0	379.879	4.6015	0	0	0
Pasteurella	745			0	0	0	0	0	0	206.637	0	139.608	59.344	298.855	0	0	0	0	0	0	0
Pasteurella multocida	747			509.4	595.804	1399.67	429.443	392.044	264.802	558.835	0	469.851	196.022	1269.42	0	0	662.865	112.197	417.407	1557.43	0
[Pasteurella] aerogenes	749			230.789	282.617	881.518	349.949	324.7	208.198	327.358	0	247.179	95.2394	1836.57	0	0	420.382	4.87271	0	0	0
Gallibacterium anatis	750			118.45	0	0	0	0	0	139.189	0	124.034	36.2929	408.794	0	0	337.005	0	0	0	0
Avibacterium volantium	762			193.232	249.722	808.346	295.452	246.135	167.677	185.61	0	148.847	65.4568	537.104	0	0	302.177	0	0	0	0
Bacteroides	816			0	0	0	0	0	0	0	0	0	28.7005	484.298	0	0	0	0	0	0	0
Bacteroides fragilis	817			0	0	0	0	0	0	0	0	119.236	25.4015	540.067	0	0	0	0	0	0	0
Campylobacter gracilis	824			884.285	1671.15	1055.76	0	344.721	342.076	0	0	0	26.4492	0	0	0	0	0	0	0	0
Sebaldella termitidis	826			0	0	0	0	0	0	0	0	0	27.1922	0	0	0	0	0	0	0	0
Porphyromonas	836			0	0	0	0	0	0	0	0	0	51.248	1040.63	0	0	0	0	0	0	0
Porphyromonas gingivalis	837			6402.92	1310.85	1693.74	0	0	0	1087.1	0	2064.93	1603.11	20867.8	0	0	0	0	0	0	0
Prevotella	838			324.556	242.828	0	0	0	0	0	0	0	0	516.262	0	0	0	0	0	0	0
Fusobacterium	848			1245.85	702.415	0	1345.16	3802.81	1205	5553.25	0	2977.46	997.158	860.999	0	0	0	0	397.662	0	0
Fusobacterium gonidiaformans	849			0	0	0	0	0	0	0	0	0	34.8404	0	0	0	0	0	298.747	0	0
Fusobacterium mortiferum	850			0	0	0	0	0	0	0	0	0	38.2392	0	0	0	0	0	0	0	0
Fusobacterium nucleatum	851			3159.45	1677.34	777.139	3262.9	6944.61	2222.13	10585.9	0	6305.13	2033.99	1691.52	0	0	0	0	0	0	0
Faecalibacterium prausnitzii	853			379.323	614.293	769.183	0	0	0	0	0	0	0	218.462	0	0	0	0	0	0	0
Fusobacterium varium	856			0	0	0	0	0	0	0	0	0	45.3656	0	0	0	389.842	6.65362	0	0	0
Fusobacterium necrophorum	859			386.298	284.783	0	0	0	0	357.55	0	729.025	551.149	591.126	0	0	0	0	35402.4	0	0
Fusobacterium periodonticum	860			563.155	348.049	0	632.104	1297.65	362.5	2132.47	0	1246.87	490.49	444.661	0	0	0	0	0	0	0
Dichelobacter nodosus	870			0	0	0	0	0	0	0	0	130.201	75.3052	0	0	0	0	0	0	0	0
Desulfovibrio	872			508.059	240.018	1031.43	0	0	0	0	0	0	0	0	0	0	275.826	0	0	0	0
Desulfovibrio vulgaris	881			201.096	0	0	0	0	0	0	0	0	0	0	0	0	0	0	0	0	0
Desulfovibrio piger	901			635.498	240.103	0	0	0	0	0	0	0	0	0	0	0	346.988	0	0	0	0
Acidaminococcus fermentans	905			674.221	1116.03	1641.89	0	0	0	0	0	0	0	0	0	0	0	0	0	0	0
Megasphaera elsdenii	907			112.37	0	0	0	0	0	0	0	0	0	185.109	0	0	0	0	0	0	0
Cellulophaga lytica	979			0	0	0	0	0	0	0	0	0	0	0	0	0	0	0	586.748	0	0
Flavobacterium johnsoniae	986			0	0	0	0	0	0	0	0	0	0	0	0	0	0	0	483.75	0	0
Flavobacterium columnare	996			0	0	0	0	0	0	0	0	0	0	0	0	0	0	0	1751.93	0	0
Weeksella virosa	1014			0	0	0	0	0	0	301.796	2276.43	0	0	0	0	0	0	0	279.831	0	0
Capnocytophaga	1016			0	0	0	316.673	727.176	317.04	1394.24	0	1033.22	1005.73	930.961	0	0	0	0	663.035	0	0
Capnocytophaga gingivalis	1017			0	0	0	1574.35	3291.02	1132.94	0	0	0	0	0	0	0	0	0	0	0	0
Capnocytophaga sputigena	1019			0	0	0	0	331.706	134.943	0	0	0	74.1188	0	0	0	0	0	0	0	0
Nostoc	1177			0	0	0	0	0	0	0	0	0	0	0	0	0	0	13.2467	0	0	0
Prochlorococcus	1218			0	0	0	0	0	0	0	0	0	0	0	0	0	0	7.46408	0	0	0
Prochlorococcus marinus	1219			0	0	0	0	0	0	0	0	0	0	0	0	0	0	6.4306	0	0	0
Weissella paramesenteroides	1249			144.771	0	0	0	0	0	0	0	0	0	0	0	0	0	0	0	0	0
Finegoldia magna	1260			111.975	0	0	0	0	0	0	0	116.797	59.4702	0	0	0	0	0	0	0	0
Staphylococcus	1279			0	0	0	293.649	390.578	383.424	0	637.013	0	47.5703	0	0	726.431	432.068	27.1831	2200.4	4082.11	0
Staphylococcus aureus	1280			0	0	0	556.791	730.038	725.804	0	0	0	27.522	0	0	0	0	0	0	0	0
Staphylococcus xylosus	1288			0	0	0	391.658	0	0	0	0	0	0	0	0	0	0	0	0	0	0
Staphylococcus sciuri	1296			0	0	0	307.517	395.327	211.104	0	0	0	0	0	0	0	0	0	0	0	0
Streptococcus	1301			6020.06	7471.8	16421.2	37511	42407.6	21996.2	4200.78	0	10796.5	1114.51	25200.2	61992	815.025	17843.1	561.23	4815.65	47368.8	0
Streptococcus gordonii	1302			321.351	515.072	2022	167403	67870.6	48045.3	235.657	0	655.92	48.7723	1084.39	0	0	0	0	0	0	0
Streptococcus oralis	1303			151.948	232.451	0	5419.32	12060.8	3431.41	186.665	0	473.958	60.8799	735.59	0	0	0	0	0	0	0
Streptococcus salivarius	1304			121.161	0	0	232.714	248.59	180.489	0	0	214.748	0	461.249	0	0	0	0	0	0	0
Streptococcus sanguinis	1305			327.671	1079.02	6020.8	29502.9	17069	21233.5	363.151	0	2034.48	32.9758	1137.87	0	0	0	0	0	0	0
Streptococcus suis	1307			516.914	606.326	1494.39	1313.24	1453.88	856.401	4008.64	0	7588.39	787.013	20287.7	7460.32	0	0	4.65688	383.261	0	0
Streptococcus thermophilus	1308			116.52	0	0	501.893	442.563	217.006	203.643	0	744.554	44.8977	2550.09	0	0	369.872	4.81047	0	17006.6	0
Streptococcus mutans	1309			2005.29	2258.67	3973.04	1337.02	1171.56	690.985	244.981	0	669.747	284.988	34229.7	1.3882e+06	0	566.025	22.2261	0	2121.85	0
Streptococcus sobrinus	1310			232.927	321.64	692.413	395.795	418.996	281.151	159.228	0	347.571	27.7511	879.847	1017.69	0	0	0	0	0	0
Streptococcus agalactiae	1311			184.681	0	0	276.781	460.982	136.232	257.114	0	1085.54	84.4254	519.984	0	0	0	0	0	525.74	0
Streptococcus pneumoniae	1313			133.326	0	677.465	1639.01	2428.13	1025.62	322.714	0	962.961	70.6674	1095.34	727.874	0	0	0	0	0	0
Streptococcus pyogenes	1314			600.297	559.543	724.763	443.339	1688.54	547.427	212.032	0	594.239	395.976	813.981	1385.09	0	0	0	0	0	0
Streptococcus parasanguinis	1318			112.901	0	0	1220.23	1121.78	1075.26	310.251	0	614.631	34.3218	1053.59	0	0	0	0	0	0	0
Streptococcus acidominimus	1326			131.48	0	0	0	188.13	0	272.26	0	347.512	28.3252	708.13	2331.54	0	0	7.60975	0	0	0
Streptococcus anginosus	1328			517.416	637.292	1067.62	955.426	938.521	572.743	233.093	0	885.242	347.335	1487.19	1838.11	0	0	5.63522	0	589.649	0
Streptococcus canis	1329			0	0	0	0	0	0	154.783	0	429.903	40.2615	528.32	0	0	0	0	0	0	0
Streptococcus dysgalactiae	1334			305.783	353.478	0	0	196.129	109.208	302.217	0	1032.35	105.197	2131.12	784.071	0	223.32	4.90323	0	626.276	0
Streptococcus equinus	1335			309.376	232.299	0	241.934	335.603	114.544	0	0	228.553	0	601.088	599.482	77.0763	1561.33	25.6921	393.945	5993.22	0
Streptococcus equi	1336			477.61	488.401	787.259	272.116	304.488	209.248	259.448	0	785.852	324.193	1932.96	1126.94	0	960.851	0	0	0	0
Streptococcus intermedius	1338			319.334	407.444	897.395	1539.63	1038.98	695.201	157.375	0	453.79	101.861	860.215	2125.84	0	0	0	0	0	0
Streptococcus porcinus	1340			0	0	0	0	0	0	0	0	132.115	0	327.957	0	0	0	0	0	0	0
Streptococcus ferus	1345			177.321	255.834	0	262.243	295.357	192.276	394.7	0	965.652	48.6031	40705.9	8429.16	0	0	0	0	0	0
Streptococcus iniae	1346			105.22	0	0	0	0	0	123.671	0	272.275	41.3899	535.575	0	0	0	0	0	0	0
Streptococcus parauberis	1348			140.092	0	0	0	0	0	0	0	197.862	29.8479	404.872	0	0	0	5.29559	0	0	0
Streptococcus uberis	1349			374.669	679.242	690.596	0	0	0	0	0	225.098	25.1754	452.664	0	0	0	0	0	0	0
Enterococcus	1350			0	0	0	0	0	0	248.424	481.158	0	30.3992	0	0	0	0	0	0	0	0
Enterococcus faecalis	1351			0	0	0	243.265	477.057	189.469	260.182	5349.46	0	28.4204	219.243	0	0	0	0	0	0	0
Enterococcus faecium	1352			0	0	0	0	0	0	0	0	153.185	30.4319	1825.91	0	0	0	0	0	0	0
Lactococcus lactis	1358			0	0	0	575.232	996.391	642.308	625.234	2717.61	146.349	28.8632	188.221	0	0	0	9.35005	0	0	0
Lactococcus garvieae	1363			0	0	0	684.021	1651.68	1035.68	0	876.01	0	24.6016	0	0	0	0	0	0	0	0
Lactococcus piscium	1364			0	0	0	0	0	0	0	0	112.339	0	192.332	0	0	0	0	0	0	0
Aerococcus	1375			0	0	0	0	0	0	0	0	0	27.8077	0	0	0	0	0	671.935	0	368.073
Aerococcus viridans	1377			0	0	0	0	0	0	0	0	0	0	0	0	0	0	0	813.604	0	834.505
Gemella	1378			0	0	0	430.614	1554.29	329.163	0	0	0	36.3899	183.052	0	0	0	0	0	0	0
Gemella haemolysans	1379			0	0	0	843.848	1061.55	121.003	0	0	0	0	0	0	0	0	0	0	0	0
Atopobium parvulum	1382			454.719	768.877	745.558	0	0	0	0	0	0	0	0	0	0	0	0	0	0	0
Bacillus	1386			0	0	0	525.7	1332.12	595.234	0	0	0	71.4711	0	0	0	0	0	0	0	539.477
Bacillus cereus	1396			0	0	0	184.954	429.339	182.85	0	0	0	38.218	0	0	0	0	0	0	0	0
Bacillus mycoides	1405			0	0	0	0	0	0	454.28	0	0	0	0	0	0	0	0	0	0	0
Lysinibacillus sphaericus	1421			0	0	0	0	0	224.118	0	0	0	0	0	0	0	0	0	0	0	0
Bacillus thuringiensis	1428			0	0	0	0	229.165	129.593	0	0	0	0	0	0	0	0	0	0	0	0
Clostridium	1485			0	0	0	0	0	0	0	0	133.69	99.5976	0	0	0	0	0	622.668	0	2184.33
Clostridium botulinum	1491			0	0	0	0	0	0	0	0	0	45.2717	0	0	0	0	0	0	0	7087.21
Clostridioides difficile	1496			112.942	0	0	0	0	0	0	0	115.073	55.1688	0	0	0	0	0	0	0	0
Clostridium perfringens	1502			0	0	0	2161.22	4436.1	1097.94	0	0	0	26.1414	0	0	0	0	0	0	0	0
Paeniclostridium sordellii	1505			0	0	0	252.532	917.104	225.424	185.475	473.105	0	28.82	0	0	0	0	0	0	0	0
Acetoanaerobium sticklandii	1511			0	0	0	0	0	0	0	0	0	58.1854	0	0	0	0	0	0	0	0
Leifsonia xyli	1575			122.685	0	0	0	0	0	0	0	0	0	0	0	0	0	0	0	0	0
Lactobacillus	1578			0	0	0	0	0	0	0	0	152.883	39.6506	224.559	12071.3	0	0	0	0	0	0
Lactobacillus casei	1582			0	0	0	0	0	0	0	0	0	0	0	3098.48	0	0	0	0	0	0
Lactobacillus delbrueckii	1584			139.443	0	0	0	0	0	0	0	0	0	0	0	0	0	0	0	0	0
Lactobacillus paracasei	1597			0	0	0	0	0	0	0	0	0	0	0	98114.8	0	0	0	0	0	0
Lactobacillus fermentum	1613			0	0	0	0	0	143.2	0	0	0	0	0	0	0	0	0	0	0	0
Erysipelothrix rhusiopathiae	1648			890.329	407.266	0	231.916	1005.72	153.291	0	0	0	0	0	0	0	0	0	0	0	0
Kurthia zopfii	1650			0	0	0	0	0	0	0	1352.66	0	0	0	0	1089.63	0	0	19632.4	0	0
Actinomyces	1654			4982.52	16165.6	114692	3313.22	4052.68	4175.26	839.995	494.311	1440.18	363.051	7498.83	754.158	7501.84	14927.2	342.678	6498.18	24621.4	0
Actinomyces viscosus	1656			1717.44	13674.8	242865	6594.51	6435.82	6971.45	249.482	0	304.763	75.045	2351.89	0	317.652	1660.73	32.6532	350.305	2024.78	0
Actinomyces israelii	1659			289.934	688.69	2855.03	0	0	111.154	0	0	179.946	46.6382	610.96	0	286.436	543.723	11.6595	289.934	1231.64	0
Trueperella pyogenes	1661			123.834	236.986	0	0	0	0	0	0	0	0	0	0	65.28	0	0	0	0	0
Bifidobacterium	1678			240.472	486.712	782.643	0	0	0	0	0	0	0	0	0	74.9811	0	0	0	0	0
Bifidobacterium pseudolongum	1694			0	205.767	0	0	0	0	0	0	0	0	0	0	0	0	0	0	0	0
Cellulomonas flavigena	1711			106.613	210.677	0	0	0	0	0	0	0	0	0	0	0	0	0	0	0	0
Corynebacterium	1716			278.19	569.043	1651.11	1213.29	1156.12	919.371	287.783	0	700.272	339.584	3309.89	0	64.8471	0	4.60453	0	0	0
Corynebacterium diphtheriae	1717			0	0	0	544.818	713.52	840.658	0	0	0	38.3043	529.333	0	0	0	0	0	0	0
Corynebacterium pseudotuberculosis	1719			0	0	0	0	0	0	0	0	0	0	183.392	0	0	0	0	0	0	0
Corynebacterium callunae	1721			0	0	0	0	0	0	0	0	0	0	199.913	0	0	0	0	0	0	0
Propionibacterium	1743			8036.24	13036.6	16893.7	0	0	0	0	0	0	0	0	1799.93	341.147	656.392	39.148	2824.25	1933.27	0
Propionibacterium freudenreichii	1744			1895.59	3076.66	4226.89	0	0	0	0	0	0	25.0637	281.099	0	115.293	237.527	14.6526	622.736	729.161	0
Cutibacterium acnes	1747			382.447	824.404	734.743	581.605	402.284	263.428	0	0	219.788	0	192.017	0	0	0	0	0	0	0
Acidipropionibacterium acidipropionici	1748			392.306	655.304	1058.57	0	0	0	0	0	0	0	186.564	0	53.9694	0	0	0	0	0
Acidipropionibacterium jensenii	1749			523.009	876.218	1342.52	0	0	0	0	0	0	0	237.525	0	0	0	5.18472	0	0	0
Pseudopropionibacterium propionicum	1750			2505.89	9943.54	3937.78	1961.73	3789.25	7204.88	258.278	0	453.997	206.902	3178.68	0	66.0549	0	0	0	0	0
Mycobacterium	1763			152.935	267.847	0	0	0	0	0	0	0	0	0	0	0	0	0	0	0	0
Rhodococcus	1827			132.49	514.343	1172.61	0	0	0	0	0	0	0	0	0	0	0	0	0	0	0
Streptomyces	1883			600.169	1133.32	2318.15	0	0	139.406	0	0	113.53	39.6305	496.78	0	114.812	273.217	10.1407	274.966	526.386	0
Rothia dentocariosa	2047			686.921	5546.69	137002	58664.7	34579.6	26000.4	0	0	0	0	0	0	0	0	0	0	0	0
Mycoplasma	2093			0	0	0	0	0	0	0	0	123.763	44.2821	0	0	0	0	0	0	0	0
Methanobrevibacter	2172			0	0	0	0	0	0	0	0	0	0	0	0	116.576	0	7.17391	0	0	0
Methanobrevibacter smithii	2173			5428.13	6520.69	7309.08	0	0	0	0	0	0	66.5377	0	6329.47	196.258	0	4.47312	0	0	0
Halobacterium salinarum	2242			0	0	0	0	0	0	0	0	0	0	0	0	0	0	0	0	453.667	0
Methanosphaera stadtmanae	2317			361.467	863.407	0	0	0	0	0	0	0	0	0	0	0	0	6.46526	0	0	0
Cardiobacterium hominis	2718			0	0	0	441.704	851.609	527.796	316.445	0	1066.45	476.994	354.062	0	0	0	0	0	0	0
Carnobacterium divergens	2748			0	0	0	0	0	0	0	0	0	0	0	0	129.929	0	0	0	0	0
Carnobacterium maltaromaticum	2751			0	0	0	0	0	0	0	0	0	0	0	0	127.159	0	0	4499.69	1252.24	0
Brochothrix thermosphacta	2756			0	0	0	0	0	0	0	0	0	0	0	0	547.538	0	0	1029.64	0	2793.67
Bovine alphaherpesvirus 1	10320			0	401.647	0	0	0	0	0	0	0	0	0	0	0	0	0	0	0	0
Human gammaherpesvirus 4	10376			0	0	0	0	0	98.9845	0	0	0	0	0	0	0	0	0	0	0	0
Lettuce mosaic virus	12202			0	0	0	1984.13	496.032	496.032	0	0	0	0	0	0	0	0	0	0	0	0
Acidovorax	12916			0	0	0	0	0	0	0	0	0	31.6235	0	0	0	0	0	0	521.47	0
Sphingomonas	13687			0	0	0	0	0	0	0	0	0	0	0	0	0	0	5.39278	0	0	0
Corynebacterium flavescens	28028			0	0	0	0	0	0	0	0	0	0	182.877	0	0	0	0	0	0	0
Lysinibacillus fusiformis	28031			0	0	0	0	0	89.8734	0	0	0	0	0	0	0	0	0	0	0	0
Streptococcus mitis	28037			0	0	0	1389.67	2161.94	1103.45	0	0	220.789	0	410.109	0	0	0	0	0	0	0
Acinetobacter lwoffii	28090			17570.3	70522.3	198402	239.522	700.314	233.758	13653.7	35620.9	31688.3	232.157	295.24	4472.47	0	0	9.28629	8320.19	1149.58	1494.13
Neisseria weaveri	28091			127.914	304.027	3810.08	0	0	117.254	2105.02	0	740.603	531.121	280.855	0	0	0	0	0	0	0
Tannerella forsythia	28112			24275.6	2491.22	1798.18	0	0	161.566	1234.22	0	9001.85	2162.01	72064.6	0	0	0	0	0	0	0
Bacteroides heparinolyticus	28113			453.433	242.567	0	0	0	0	0	0	251.341	30.0024	279.079	0	0	0	19.2468	0	0	0
Bacteroides zoogleoformans	28119			198.406	0	0	0	0	0	0	0	0	0	240.943	0	0	0	0	0	0	0
Prevotella denticola	28129			143.482	0	0	0	0	0	0	0	0	0	0	0	0	0	0	0	0	0
Prevotella intermedia	28131			1490.81	1413.49	1322.64	721.891	246.925	131.123	0	0	245.856	97.6298	2020.3	0	0	0	0	0	0	0
Cronobacter sakazakii	28141			0	0	0	0	0	0	8266.53	2277.18	0	0	915.507	0	0	0	0	0	0	0
Serratia proteamaculans	28151			0	0	1594.94	0	0	0	0	0	0	0	0	0	0	0	0	0	0	0
Capnocytophaga canimorsus	28188			0	0	0	0	0	0	1405.98	0	975.458	784.071	1127.74	0	0	0	0	453.979	0	0
Capnocytophaga cynodegmi	28189			0	0	0	0	0	0	872.831	0	688.194	560.626	300.642	0	0	0	0	0	0	0
Arcobacter	28196			0	0	0	0	0	0	0	0	0	0	0	0	0	0	0	889.13	0	0
Arcobacter butzleri	28197			0	0	0	0	0	0	0	0	0	0	0	0	0	0	0	842.092	0	0
Arcobacter cryaerophilus	28198			0	0	0	0	0	0	0	0	0	0	0	0	0	0	0	439.159	0	0
Arcobacter nitrofigilis	28199			0	0	0	0	0	0	0	0	0	0	0	0	0	0	0	293.198	0	0
Arcobacter skirrowii	28200			0	0	0	0	0	0	0	0	0	0	0	0	0	0	0	324.594	0	0
Ornithobacterium rhinotracheale	28251			0	0	0	0	0	0	0	0	0	25.7367	267.573	0	0	0	0	0	0	0
Plantago asiatica mosaic virus	28354			652.742	326.371	0	0	0	0	0	0	0	0	0	0	0	0	0	0	0	0
Clavibacter michiganensis	28447			157.383	287.527	0	0	0	0	0	0	0	0	0	0	0	0	8.77715	0	0	0
Neisseria subflava	28449			332.671	935.47	11054	545.136	585.5	437.795	268.354	0	142.827	79.3974	0	0	0	0	0	0	0	0
Sphingobacterium	28453			0	0	0	0	0	0	0	4832.59	0	0	0	0	0	0	0	0	0	0
Salmonella enterica	28901			0	0	0	0	0	0	1782.42	0	0	0	0	0	0	0	0	0	0	0
[Eubacterium] cellulosolvens	29322			167.198	0	0	0	0	0	0	0	0	0	0	0	0	0	0	0	0	0
[Clostridium] scindens	29347			0	0	0	0	0	0	0	0	304.076	0	0	0	0	0	0	0	0	0
Staphylococcus caprae	29380			0	0	0	222.698	213.262	247.61	0	0	0	0	0	0	0	0	0	0	0	0
Staphylococcus saprophyticus	29385			0	0	0	416.082	348.922	138.179	0	3819.61	0	65.2299	0	0	0	0	0	0	0	0
Gemella morbillorum	29391			0	0	0	3824.12	17844	866.02	0	0	0	28.3941	364.012	0	0	0	0	0	0	0
Acinetobacter haemolyticus	29430			0	247.693	708.537	0	278.023	0	247.974	953.703	311.723	208.096	0	0	0	0	0	2711.14	0	0
Moraxella ovis	29433			0	0	0	0	0	0	159.255	0	0	0	0	0	0	0	0	0	0	0
Pseudomonas savastanoi	29438			0	0	0	0	0	0	0	0	0	0	0	0	0	0	0	0	0	562.353
Veillonella	29465			354.613	357.927	0	0	457.825	113.154	0	0	0	0	320.525	1590.32	0	0	0	0	0	0
Veillonella parvula	29466			340.689	329.865	0	554.585	1140.1	312.341	0	0	0	0	0	709.725	0	0	0	0	0	0
Janthinobacterium	29580			159.348	0	0	0	0	0	0	0	0	0	0	0	0	0	0	0	2994.84	3818.92
Leptotrichia	32067			0	0	0	0	413.497	101.97	0	0	0	63.9473	0	0	0	0	0	0	0	0
Rothia	32207			171.45	1309.18	32589.2	13084.5	8355.24	6808.14	0	0	0	0	0	0	0	0	0	0	0	0
Cutibacterium avidum	33010			338.304	541.208	1007.81	0	0	0	0	0	0	0	204.483	0	0	0	0	0	0	0
Cutibacterium granulosum	33011			383.377	611.948	858.701	0	0	0	0	0	0	0	203.117	0	0	0	0	0	0	0
Parvimonas micra	33033			2427.18	2131.73	893.367	325.179	364.806	404.434	215.62	0	1504.68	757.002	1817.04	0	0	0	0	0	0	0
Anaerococcus prevotii	33034			0	0	0	0	0	0	0	0	0	36.4093	0	0	0	0	0	0	0	0
Streptococcus milleri	33040			229.525	271.211	0	650.494	493.531	284.076	0	0	327.82	59.1826	257.83	0	0	0	0	0	0	0
Pseudomonas viridiflava	33069			0	0	0	0	0	0	0	0	0	0	0	0	0	0	0	0	0	3711.23
Coriobacterium glomerans	33871			338.425	894.275	1043.16	0	0	0	0	0	0	0	0	0	0	0	0	0	0	0
Microbacterium	33882			169.623	349.191	0	0	0	0	0	0	0	0	0	0	0	0	0	0	0	0
Melissococcus plutonius	33970			0	0	0	0	0	0	0	0	0	25.6645	0	0	0	0	0	0	0	0
Exiguobacterium	33986			0	0	0	0	0	129.224	0	0	592.547	0	0	749.693	0	0	0	0	0	0
Moraxella cuniculi	34061			0	0	0	0	0	0	470.561	0	128.414	46.5772	0	0	0	0	0	0	0	0
Moraxella osloensis	34062			0	208.611	0	0	219.155	132.171	758.004	368945	788.505	0	756.121	675.538	0	0	0	450.359	0	0
Riemerella anatipestifer	34085			0	0	0	0	0	0	295.368	0	0	37.7362	0	0	0	0	0	469.141	0	0
Streptobacillus moniliformis	34105			0	0	0	0	0	0	0	0	226.093	86.4998	229.075	0	0	0	0	0	0	0
Vesicular exanthema of swine virus	35612			0	0	0	0	0	0	0	0	0	0	15210	0	0	0	0	0	0	0
Citrobacter amalonaticus	35703			0	0	0	0	0	0	226.435	0	0	0	0	0	0	0	0	0	0	0
Corynebacterium kutscheri	35755			0	0	0	0	0	0	0	0	0	26.1508	291.455	0	0	0	0	0	0	0
Pseudomonas cichorii	36746			0	0	0	0	0	0	0	0	0	0	0	0	0	0	0	0	0	4409.94
Porphyromonas cangingivalis	36874			0	0	0	0	0	0	146.746	0	246.8	927.168	1135.61	0	0	0	0	0	0	0
Sinomonas atrocyanea	37927			0	0	0	0	0	228.618	0	0	0	0	0	0	0	0	0	0	0	0
Glutamicibacter nicotianae	37929			0	0	0	315.189	241.724	400.503	0	0	0	0	0	0	0	0	0	0	0	0
Corynebacterium jeikeium	38289			0	0	0	0	0	92.9734	0	0	0	37.5229	274.334	0	0	0	0	0	0	0
Corynebacterium vitaeruminis	38305			0	0	0	0	0	97.9884	0	0	0	31.1963	299.965	0	0	0	0	0	0	0
Veillonella dispar	39778			400.597	401.146	0	0	202.771	0	0	0	0	0	0	0	0	0	0	0	0	0
Dialister pneumosintes	39950			235.688	0	0	0	0	0	0	0	0	189.192	0	0	0	0	0	0	0	0
Acinetobacter johnsonii	40214			392.555	1521.19	4888.7	1376.13	1827.64	1344.32	30267	132122	51346.8	810.795	242.538	16117.5	0	0	0	53917.9	8315.76	0
Acinetobacter junii	40215			0	382.733	1161.66	189.072	550.694	100.043	464.113	2602.95	750.168	208.346	0	0	0	0	0	2519.12	0	0
Acinetobacter radioresistens	40216			139.647	583.818	1899.99	0	0	0	265.792	825.092	357.469	29.1376	0	0	0	0	0	1920.24	0	0
Stenotrophomonas	40323			775.724	4529.02	4593.71	0	231.153	0	2525.98	4034.15	0	92.9754	0	0	0	0	0	0	0	0
Stenotrophomonas maltophilia	40324			248.57	1562.88	2309.26	269.082	881.575	112.265	8257.3	6063.17	204.458	86.9004	833.935	0	0	0	0	0	0	0
Leptotrichia buccalis	40542			0	0	0	1398.63	4157	865.88	0	0	155.979	97.2171	0	0	0	0	0	0	0	0
Brevundimonas	41275			0	355.215	0	0	0	0	0	0	0	0	0	0	0	0	0	0	0	0
Corynebacterium argentoratense	42817			0	0	0	191.787	0	119.929	0	0	0	40.1414	317.662	0	0	0	0	0	0	0
Pseudomonas alcaligenes	43263			0	0	0	0	0	0	0	0	0	0	0	0	0	0	0	0	0	738.116
Rothia mucilaginosa	43675			114.076	519.065	9996.44	4255.94	2268.1	2034.02	0	0	0	0	0	0	0	0	0	0	0	0
Corynebacterium matruchotii	43768			0	0	0	11476	21522	9860.02	0	0	0	33.2789	402.149	0	0	0	0	0	0	0
Desulfovibrio fairfieldensis	44742			688.236	0	0	0	0	0	0	0	0	0	0	0	64.6066	358.175	0	0	0	0
Capnocytophaga haemolytica	45243			0	0	0	0	0	0	0	0	0	41.0443	0	0	0	0	0	0	0	0
Psychrobacter urativorans	45610			0	0	0	0	0	0	0	0	0	0	0	0	0	0	0	369.084	0	0
Streptococcus cristatus	45634			214.363	593.401	3707.1	6304.06	8940.29	3523.5	169.881	0	392.288	37.8565	783.63	0	0	0	0	0	0	0
Pseudomonas agarici	46677			0	0	0	0	0	0	0	0	0	0	0	0	0	0	0	0	0	4070.81
Lautropia mirabilis	47671			363.807	2099.3	77660.5	842.999	1024.9	822.192	562.735	0	1655.1	581.02	247.477	0	0	0	0	0	0	0
Lactobacillus rhamnosus	47715			0	0	0	0	0	0	0	0	0	0	0	720.272	0	0	0	0	0	0
Bibersteinia trehalosi	47735			0	0	0	0	0	0	0	0	165.203	52.4321	297.531	0	111.938	2081.05	0	876.364	0	0
Pseudomonas amygdali	47877			0	0	0	0	0	0	0	0	0	0	0	0	0	0	0	0	0	358.827
Pseudomonas corrugata	47879			0	0	0	0	0	0	0	0	0	0	0	0	0	0	0	0	0	2088.69
Pseudomonas fulva	47880			0	0	0	0	0	0	0	0	0	0	0	0	0	0	0	0	0	1416.58
Pseudomonas oryzihabitans	47885			0	0	0	0	0	0	0	0	0	0	0	0	0	0	0	0	0	623.821
Serratia fonticola	47917			0	0	0	0	0	0	0	0	0	0	240.443	0	0	0	0	0	0	0
Acinetobacter pittii	48296			274.229	1175.84	3020.52	18498.5	65378.4	347.157	3997.3	3479.06	1368.15	164.587	0	0	0	0	0	2149.38	0	0
Pseudomonas fuscovaginae	50340			0	0	0	0	0	0	0	0	0	0	0	0	0	0	0	0	0	728.163
Actinobacillus delphinicola	51161			0	0	0	0	0	0	0	0	0	27.2147	188.326	0	0	0	0	0	0	0
Lactobacillus phage A2	51369			0	0	0	0	0	0	0	0	0	0	0	3962.13	0	0	0	0	0	0
Aerococcus urinaeequi	51665			0	0	0	0	0	0	0	547.677	0	29.3221	0	0	0	0	4.96985	1218.11	0	1315.52
Acinetobacter venetianus	52133			0	0	0	0	213.018	0	181.481	969.908	231.941	182.628	0	0	0	0	0	3264.37	0	0
Prevotella dentalis	52227			199.442	235.765	0	0	0	0	0	0	0	0	208.523	0	0	0	0	0	0	0
Actinomyces howellii	52771			731.677	1988.61	7018.26	0	0	241.034	226.426	0	433.481	114.96	1891.75	0	445.866	1590.7	34.2974	439.514	2909.56	0
Schaalia meyeri	52773			393.306	1054.08	1090.11	1566.81	2369.71	2979.65	0	0	0	0	0	0	0	0	0	0	0	0
Actinomyces slackii	52774			630.024	1905.6	11089.5	287.532	282.253	353.671	568.233	359.26	418.257	121.099	5358.16	0	467.628	2904.82	56.5128	465.144	2640.27	0
Polaribacter	52959			0	0	0	0	0	0	0	0	0	0	0	0	0	0	0	603.076	0	0
Hibiscus chlorotic ringspot virus	53181			0	0	0	0	0	0	0	0	0	0	0	0	0	1789.82	0	0	0	0
Pseudoalteromonas	53246			0	0	0	0	0	0	0	0	0	0	0	0	0	0	19.9686	0	0	0
Pseudomonas citronellolis	53408			0	0	0	0	0	0	0	0	0	0	0	0	0	0	0	0	0	632.507
Pseudomonas resinovorans	53412			0	0	0	0	0	0	0	0	0	0	0	0	0	0	0	0	0	731.976
Raoultella ornithinolytica	54291			0	0	0	0	0	0	219.496	0	0	0	0	0	0	0	5.53933	0	0	0
Salmonella bongori	54736			0	0	0	0	0	0	205.151	0	0	0	0	0	0	0	0	0	0	0
Flavobacterium branchiophilum	55197			0	0	0	0	0	0	0	0	0	0	0	0	0	0	0	411.281	0	0
Staphylococcus virus 187	55511			0	0	0	353.357	681.474	479.556	0	0	0	0	0	0	0	0	0	0	0	0
Kocuria	57493			122.938	259.926	740.821	0	0	110.485	0	0	0	0	0	0	0	0	0	0	0	0
Halomicrobium mukohataei	57705			0	0	0	0	0	0	0	0	0	0	0	0	0	0	0	0	514.371	0
Citrobacter braakii	57706			0	0	0	0	0	0	357.264	0	0	0	0	0	0	0	0	0	0	0
Streptococcus macedonicus	59310			0	0	0	0	0	0	0	0	225.463	0	0	0	0	195.494	0	0	0	0
Ectropis obliqua nucleopolyhedrovirus	59376			0	0	0	0	0	0	0	0	0	0	0	0	76.2172	0	0	0	0	0
Actinotignum schaalii	59505			0	0	0	0	0	0	0	0	0	0	0	0	61.5937	0	0	0	0	0
Cellulophaga algicola	59600			0	0	0	0	0	0	0	0	0	0	0	0	0	0	0	299.215	0	0
Chryseobacterium	59732			0	0	0	0	0	0	245.741	14494.7	341.891	24.8201	0	0	0	0	0	940.703	0	0
Shewanella sp. MR-4	60480			0	0	0	0	0	0	134.926	0	123.027	0	0	0	0	0	0	0	0	0
Shewanella sp. MR-7	60481			0	0	0	0	0	0	271.717	0	179.617	0	0	0	0	0	0	0	0	0
Sanguibacter keddieii	60920			166.27	327.874	0	0	0	0	0	0	0	0	0	0	0	0	5.93822	0	0	0
Staphylococcus succinus	61015			0	0	0	0	0	0	0	0	0	0	0	0	0	700.49	0	0	0	0
Dehalococcoides mccartyi	61435			146.228	0	0	0	0	0	0	0	0	0	0	0	0	0	0	0	0	0
Enterobacter asburiae	61645			0	0	0	224.708	0	0	367.908	0	0	0	0	0	0	0	0	0	0	0
Lelliottia amnigena	61646			299.373	1149.85	1622.95	0	0	0	614.03	2547.15	0	0	0	0	0	235.768	0	0	0	0
Pluralibacter gergoviae	61647			0	0	0	0	0	0	227.786	0	0	0	0	0	0	0	0	0	0	0
Kluyvera intermedia	61648			0	0	0	0	0	0	5776.11	0	0	0	0	0	0	0	8.11796	656.448	0	0
Shewanella baltica	62322			321.475	522.841	1681.95	0	0	0	330.457	899.044	0	578.613	0	0	0	0	10.0265	0	15575.4	0
Acinetobacter sp. ADP1	62977			0	0	0	0	0	0	0	0	0	0	0	0	0	0	0	1329.68	0	0
Corynebacterium ulcerans	65058			0	0	0	0	0	0	0	0	0	37.8536	297.593	0	0	0	0	0	0	0
Pseudomonas knackmussii	65741			0	0	0	0	0	0	0	0	0	0	0	0	0	0	0	0	0	520.864
Citrobacter farmeri	67824			0	0	0	0	0	0	137.677	0	0	0	0	0	0	0	0	0	0	0
Citrobacter rodentium	67825			0	0	0	0	0	0	238.033	0	0	0	0	0	0	0	0	0	0	0
Citrobacter werkmanii	67827			0	0	0	0	0	0	1130.98	0	0	0	0	0	0	1706.78	21.1889	0	0	0
Actinobacillus succinogenes	67854			3418.05	2076.92	2341.78	436.383	381.511	286.457	524.956	567.298	306.764	94.1896	33007.8	0	190.107	2488.25	210.846	2408.32	3467.3	0
Enterobacter cancerogenus	69218			0	0	0	0	0	0	221.736	0	0	0	0	0	0	0	0	0	0	0
Natrinema pellirubrum	69525			0	0	0	0	0	0	0	0	0	0	0	0	0	0	0	0	693.201	0
Macrococcus caseolyticus	69966			161.507	321.21	0	908.141	819.718	1062.88	0	0	0	0	0	0	0	0	0	303.616	0	0
Pseudomonas plecoglossicida	70775			0	0	0	0	0	0	134.546	434.217	0	0	0	0	0	0	0	0	0	1481.54
Shewanella oneidensis	70863			0	0	0	0	0	0	704.642	0	637.156	49.5728	0	0	0	0	0	0	737.343	0
Kocuria palustris	71999			0	0	0	0	0	131.297	0	0	0	0	0	0	0	0	0	0	0	0
Streptococcus virus Sfi19	72638			0	0	0	0	0	0	0	0	0	0	0	1150.66	0	0	0	0	0	0
Aeromonas encheleia	73010			0	0	0	0	0	0	150.251	0	172.609	92.5651	0	0	0	0	0	0	0	0
Collinsella aerofaciens	74426			672.932	2349.2	2552.2	0	0	0	0	0	0	0	0	584.266	0	0	0	0	0	0
Pseudomonas balearica	74829			0	0	0	0	0	0	0	0	0	0	0	0	0	0	0	0	0	1151.92
Micropruina glycogenica	75385			166.204	282.208	0	0	0	0	0	0	0	0	0	0	0	0	0	0	0	0
Pseudomonas mandelii	75612			0	0	0	0	0	0	0	0	0	112.03	0	0	0	0	0	0	0	2810.24
Mannheimia	75984			0	0	0	0	0	0	0	0	0	0	211.02	0	0	861.765	0	364.668	0	0
Mannheimia haemolytica	75985			170.392	0	0	204.164	0	117.049	206.85	0	251.367	70.2292	572.963	0	82.5097	2208.19	4.98896	770.986	792.477	0
Prevotella enoeca	76123			143.634	0	0	0	0	0	0	0	0	0	467.249	0	0	0	0	0	0	0
[Eubacterium] minutum	76124			401.46	405.134	0	0	0	0	0	0	0	37.9718	0	0	0	0	0	0	0	0
Campylobacter hominis	76517			0	0	0	0	0	0	0	0	0	25.6268	0	0	0	0	0	0	0	0
Cellulophaga baltica	76594			0	0	0	0	0	0	0	0	0	0	0	0	0	0	0	406.055	0	0
Pseudomonas monteilii	76759			0	0	0	0	0	0	151.608	404.876	0	0	0	0	0	0	0	0	0	2464.56
Pseudomonas rhodesiae	76760			203.493	223.261	0	0	0	0	0	0	0	0	0	0	0	0	0	0	0	3313.53
Pseudomonas veronii	76761			983.142	596.902	794.806	0	0	0	0	0	0	0	0	0	0	0	0	0	0	539.198
Myroides	76831			0	0	0	3719.58	3575.28	120.171	0	745.636	0	26.5189	0	0	0	0	0	25220.5	0	0
Myroides odoratimimus	76832			0	0	0	283.715	0	0	0	0	0	0	0	0	0	0	0	3060.27	0	0
Solibacillus silvestris	76853			0	0	0	0	0	0	0	0	0	41.3931	0	0	0	0	0	0	0	0
Streptococcus constellatus	76860			134.003	0	0	0	203.351	100.111	0	0	0	126.703	0	0	0	0	0	0	0	0
Bifidobacterium gallinarum	78344			0	220.905	0	0	0	0	0	0	0	0	0	0	0	0	0	0	0	0
Streptococcus viridans	78535			0	0	0	190.823	0	112.691	0	0	0	0	0	0	0	0	0	0	0	0
Denitrobacterium detoxificans	79604			228.023	485.536	0	0	0	0	0	0	0	0	0	0	0	0	4.98411	0	507.134	0
Delftia	80865			0	0	0	0	0	0	1731.62	4289.87	0	0	0	0	0	0	0	0	0	0
Delftia acidovorans	80866			0	0	0	0	0	0	453.447	961.564	0	0	0	0	0	0	0	0	0	0
Aminomonas paucivorans	81412			111.78	0	0	0	0	0	0	0	0	0	242.19	0	0	0	0	0	0	0
Thermanaerovibrio acidaminovorans	81462			0	0	0	0	0	0	0	0	0	0	182.313	0	0	0	0	0	0	0
Streptococcus pluranimalium	82348			189.723	0	0	328.885	278.787	199.001	243.069	0	621.588	64.942	1240.86	800.642	0	0	20.8742	0	0	0
Microbacterium oxydans	82380			0	379.283	0	0	0	0	0	0	0	0	0	0	0	0	0	0	0	0
Serratia plymuthica	82996			149.415	274.516	2311.94	0	0	0	0	0	0	0	0	0	0	0	0	0	0	0
Leclercia	83654			0	0	0	0	0	0	357.176	1955.43	0	0	0	0	0	0	0	0	0	0
Leclercia adecarboxylata	83655			0	0	0	0	0	0	156.457	1130.04	0	0	0	0	0	0	0	0	0	0
Methanobrevibacter ruminantium	83816			0	0	0	0	0	0	0	0	0	0	0	0	118.37	225.082	16.5897	0	0	0
[Clostridium] saccharolyticum	84030			127.272	0	0	0	0	0	0	0	0	0	0	0	0	0	0	0	0	0
Slackia heliotrinireducens	84110			303.838	799.075	807.603	0	0	0	0	0	0	0	0	0	0	0	4.7376	0	0	0
Eggerthella lenta	84112			182.126	473.64	0	0	0	0	0	0	0	0	0	0	0	0	0	0	0	0
Cryptobacterium curtum	84163			0	208.308	0	0	0	0	0	0	0	0	0	0	0	0	0	0	0	0
Mannheimia varigena	85404			166.11	0	0	180.414	0	138.886	154.574	0	167.956	47.0645	510.788	0	83.0549	2161.74	0	823.628	633.525	0
Pseudomonas thivervalensis	86265			0	0	0	0	0	0	0	0	0	0	0	0	0	0	0	0	0	1490.75
Mogibacterium	86331			540.249	702.709	0	0	0	0	0	0	0	0	0	0	0	0	0	0	0	0
Mogibacterium pumilum	86332			1351.75	1612.12	1395.77	217.418	558.308	198.092	0	0	232.45	268.417	323.711	0	0	0	0	0	0	0
Aerococcus christensenii	87541			0	0	0	0	0	0	0	0	0	31.4065	0	0	0	0	0	0	0	0
Hymenobacter	89966			0	0	0	0	0	0	0	0	0	0	0	0	0	0	7.89778	0	0	0
Shewanella sp. ANA-3	94122			0	0	0	0	0	0	842.101	0	705.369	0	0	0	0	0	0	0	2605.52	0
Ramlibacter tataouinensis	94132			0	0	0	0	0	0	0	0	0	24.7592	0	0	0	0	0	0	0	0
Pseudomonas vancouverensis	95300			0	0	0	0	0	0	0	0	0	43.5804	0	0	0	0	0	0	0	3443.94
Flavobacterium psychrophilum	96345			0	0	0	0	0	0	0	0	0	0	0	0	0	0	0	773.685	0	0
Vitreoscilla sp. C1	96942			0	0	0	0	0	0	0	0	0	0	0	0	0	0	0	353.2	0	0
Lactobacillus mucosae	97478			590.819	1252.21	968.903	0	0	0	0	0	0	0	0	0	0	0	0	0	0	0
Pseudomonas alcaliphila	101564			0	0	0	0	0	0	0	0	0	0	0	0	0	0	0	0	0	272.725
Streptococcus infantarius	102684			116.474	0	0	0	0	0	0	0	0	0	218.769	0	0	0	0	0	0	0
Pseudomonas frederiksbergensis	104087			0	0	0	0	0	0	0	0	0	117.235	0	0	0	0	0	0	0	6325.67
Tenacibaculum	104267			0	0	0	0	0	0	0	0	0	0	0	0	0	0	0	322.841	0	0
Tenacibaculum mesophilum	104268			0	0	0	0	0	0	0	0	0	0	0	0	0	0	0	366.843	0	0
Acinetobacter bereziniae	106648			0	0	0	0	0	94.4403	158.167	774.536	0	0	0	0	0	0	0	4492.18	0	0
Acinetobacter guillouiae	106649			0	0	0	0	0	0	3711.71	25267.1	123.896	36.7557	0	0	0	0	0	28829.9	931.077	0
Acinetobacter nosocomialis	106654			155.924	558.03	1618.69	1416.29	4101.05	161.599	861.771	779.351	530.196	33.2386	0	0	0	0	0	1294.14	0	0
Tenacibaculum maritimum	107401			0	0	0	0	0	0	0	0	0	0	0	0	0	0	0	378.03	0	0
Corynebacterium falsenii	108486			0	0	0	0	0	0	0	0	0	24.3515	200.69	0	0	0	0	0	0	0
Acinetobacter ursingii	108980			108.437	453.241	1438.92	0	0	0	233.931	1224.48	290.586	40.5115	0	0	0	0	0	2131.57	0	0
Acinetobacter schindleri	108981			869.561	3805.1	11901.1	0	0	0	1784.69	5505.85	2187.61	32.5486	0	0	0	0	0	3055.45	0	0
Nocardioides sp. CF8	110319			0	0	0	0	0	0	0	0	0	0	0	0	0	0	4.50317	0	0	0
Actinomyces radicidentis	111015			1003.73	2613.05	8955.93	199.239	192.03	228.732	151.395	0	378.161	95.6872	1346.83	0	489.578	1128.91	28.8372	433.214	3086.57	0
Chryseobacterium joostei	112234			0	0	0	0	0	0	0	19533.5	0	0	0	0	0	0	0	0	0	0
Streptococcus australis	113107			0	0	0	201.035	270.503	120.516	0	0	0	0	0	0	0	0	0	0	0	0
Candidatus Carsonella ruddii	114186			0	0	0	0	0	0	0	0	0	40.229	0	0	0	0	0	0	0	0
Mogibacterium diversum	114527			729.694	928.501	757.78	0	0	0	0	0	0	28.637	0	0	0	0	0	0	0	0
Pseudomonas sp. B10	118613			0	0	0	0	0	0	0	0	0	0	0	0	0	0	0	0	0	952.964
Providencia alcalifaciens	126385			0	0	0	4337.94	1193.38	107.984	0	0	0	0	0	0	0	0	0	0	0	0
Stenotrophomonas acidaminiphila	128780			0	430.334	0	0	0	0	378.715	413.474	0	0	0	0	0	0	0	0	0	0
Pseudomonas brenneri	129817			1111.81	3192.61	6100.59	0	0	0	0	0	0	0	0	0	0	0	0	0	0	6331.92
Schaalia radingae	131110			114.39	204.914	0	0	0	0	0	0	0	0	0	0	0	0	0	0	0	0
Desulfomicrobium orale	132132			0	0	0	0	0	0	370.204	0	6212.28	1777.87	1551.29	0	0	0	0	0	0	0
Citrobacter youngae	133448			0	0	0	0	0	0	2438.67	0	0	0	0	0	0	0	0	0	0	0
Olsenella	133925			1446.96	4947.41	5678.02	0	0	0	0	0	0	0	0	1420.55	0	0	0	0	0	0
Olsenella uli	133926			17737.8	30448.6	40028.2	0	0	157.606	0	0	0	0	0	4259.56	0	212.936	4.61082	0	0	0
Corynebacterium testudinoris	136857			0	0	0	0	0	0	0	0	0	0	237.76	0	0	0	0	0	0	0
Serratia quinivorans	137545			0	0	1715.59	0	0	0	0	0	0	0	0	0	0	0	0	0	0	0
Weissella cibaria	137591			0	0	0	0	234.022	166.973	0	0	0	0	0	0	0	0	0	0	0	0
Filifactor alocis	143361			2255.81	656.651	1915.06	1279.12	425.684	1735.36	183.842	0	979.798	392.023	931.119	0	0	0	0	0	0	0
[Eubacterium] sulci	143393			651.032	689.004	869.676	0	0	0	0	0	0	31.8473	0	0	0	0	0	0	0	0
Pseudomonas sp. LAB-08	143813			0	0	0	0	0	0	0	0	0	30.1457	0	0	0	0	0	0	0	2143.61
Lactobacillus phage Lc-Nu	146269			0	0	0	0	0	0	0	0	0	0	0	2632.59	0	0	0	0	0	0
Carnobacterium inhibens	147709			611.135	620.231	1526.49	0	0	0	0	0	0	0	0	0	0	0	0	369.241	0	0
Streptococcus urinalis	149016			133.396	0	0	0	0	0	0	0	182.836	29.3843	426.306	0	0	0	0	0	0	0
Streptococcus lutetiensis	150055			152.606	0	0	0	0	0	0	0	0	0	0	0	0	645.18	0	0	519.185	0
Corynebacterium efficiens	152794			0	0	0	0	0	0	0	0	0	0	203.367	0	0	0	0	0	0	0
[Mannheimia] succiniciproducens	157673			1003.42	719.508	1515.51	486.586	394.541	308.978	415.716	0	291.26	116.677	5883.12	0	46.2387	897.981	21.1747	375.527	509.49	0
Pseudomonas parafulva	157782			0	0	0	0	0	0	128.5	0	0	0	0	0	0	0	0	0	0	3682.34
Streptococcus phage SM1	157924			0	0	0	547.677	1383.6	259.426	0	0	0	0	0	0	0	0	0	0	0	0
Chromohalobacter salexigens	158080			0	0	0	0	0	0	0	0	0	0	0	0	0	0	0	0	3421.02	0
Cedecea neteri	158822			0	0	0	0	0	0	378.638	0	0	0	0	0	0	0	0	0	0	0
Enterobacter hormaechei	158836			0	0	0	0	194.935	0	470.413	0	0	0	0	0	0	0	0	0	0	0
Providencia rustigianii	158850			0	0	0	1008.43	278.798	0	0	0	0	0	0	0	0	0	0	0	0	0
Raoultella	160674			0	0	0	0	0	0	195.307	0	0	0	0	0	0	0	0	0	0	0
Pseudomonas lini	163011			0	0	0	0	0	0	0	0	0	25.0963	0	0	0	0	0	0	0	2179.56
Rothia aeria	172042			0	503.049	11873.7	4925.64	2731.38	2434.24	0	0	0	0	0	0	0	0	0	0	0	0
Actinomyces hongkongensis	178339			486.577	983.894	2297	756.016	1380.81	1169.75	0	0	0	0	267.571	0	58.8375	261.5	0	0	0	0
Delftia tsuruhatensis	180282			0	0	0	0	0	0	198.871	762.134	0	0	0	0	0	0	0	0	0	0
Erwinia billingiae	182337			0	0	0	0	0	0	0	0	0	0	0	0	726.466	0	0	0	0	0
Proteus hauseri	183417			0	0	0	0	0	0	152.969	0	0	0	0	0	0	0	0	12085.6	0	0
Pseudomonas mediterranea	183795			0	0	0	0	0	0	0	0	0	0	0	0	0	0	0	0	0	1369.64
Sneathia amnii	187101			0	0	0	0	0	0	0	0	0	43.6018	0	0	0	0	0	0	0	0
Pedobacter cryoconitis	188932			0	0	0	0	0	0	0	0	0	0	0	0	0	0	6.57868	0	0	0
Actinobacillus porcitonsillarum	189834			0	0	0	0	0	0	204.578	0	193.09	51.6969	1427.19	0	0	1004.78	0	331.833	0	0
Pseudomonas palleroniana	191390			0	0	0	0	0	0	0	0	0	0	0	0	0	0	0	0	0	3063.33
Aeromonas dhakensis	196024			0	0	0	0	0	0	0	0	0	24.5291	0	0	0	0	0	0	0	0
Streptococcus pasteurianus	197614			134.057	0	0	0	0	0	0	0	127.123	0	254.247	656.419	58.7079	471.975	24.0379	352.71	2042.76	0
Pseudomonas umsongensis	198618			0	0	0	0	0	0	0	0	0	52.1907	0	0	0	0	0	0	0	2789.01
Pseudomonas trivialis	200450			0	0	0	0	0	0	0	0	0	0	0	0	0	0	0	0	0	5191.62
Pseudomonas poae	200451			0	0	0	0	0	0	0	0	0	0	0	0	0	0	0	0	0	2846.69
Corynebacterium aquilae	203263			0	0	0	238.668	0	157.321	0	0	0	37.9874	337.282	0	0	0	0	0	0	0
Kosakonia cowanii	208223			0	0	0	0	0	0	171.722	0	0	0	0	0	0	0	0	0	0	0
Carnobacterium sp. 17-4	208596			121.77	0	0	0	0	0	0	0	0	0	0	0	0	0	17.1297	0	0	0
Escherichia albertii	208962			0	0	0	0	0	0	180.46	0	0	0	0	0	0	0	0	0	0	0
Capnocytophaga sp. ChDC OS43	209053			0	0	0	0	193.982	0	0	0	0	0	0	0	0	0	0	0	0	0
Dahlia mosaic virus	213888			8771.93	2923.98	2923.98	0	0	0	0	0	0	0	0	0	0	0	0	0	0	0
Staphylococcus nepalensis	214473			740.401	633.351	2373.33	0	0	0	0	0	0	0	0	0	0	0	0	0	0	0
Pseudomonas rhizosphaerae	216142			0	0	0	0	0	0	0	0	0	0	0	0	0	0	0	0	0	3421.26
Stenotrophomonas rhizophila	216778			2732.8	19601.3	18056.5	0	0	0	338.349	1524.31	0	0	0	0	0	0	0	479.773	0	0
Treponema putidum	221027			0	0	0	0	0	0	0	0	174.608	32.1364	0	0	0	0	0	0	0	0
Corynebacterium halotolerans	225326			0	0	0	0	0	0	0	0	0	0	212.056	0	0	0	0	0	0	0
Comamonas aquatica	225991			0	0	0	0	0	0	6504.87	553.287	4554.63	30.5965	0	2632.72	0	0	0	309.081	0	0
Comamonas kerstersii	225992			0	0	0	0	0	0	145.164	0	155.027	36.9845	0	0	0	0	0	288.171	0	0
Methanobrevibacter millerae	230361			0	0	0	0	0	0	0	0	0	40.1016	0	0	384.503	0	16.5124	0	0	0
Cloacibacterium normanense	237258			0	0	0	0	0	0	121.733	0	0	0	0	0	0	0	0	0	0	0
Pseudomonas alkylphenolica	237609			0	283.193	1131.8	0	0	0	297.62	563.145	0	0	0	0	0	0	0	396.503	0	3353.74
Pseudomonas psychrotolerans	237610			0	0	0	0	0	0	0	0	0	0	0	0	0	0	0	0	0	463.152
Clostridium estertheticum	238834			0	0	0	0	0	0	0	0	0	0	0	0	0	0	0	711.064	0	0
Synechococcus phage S-PM2	238854			0	0	0	0	0	0	0	0	0	0	0	0	0	0	5.22171	0	0	0
Klebsiella variicola	244366			0	0	0	0	0	0	146.173	0	0	0	0	0	0	0	0	0	0	0
Staphylococcus equorum	246432			0	0	0	0	0	0	0	0	0	0	0	0	162.997	0	13.4358	607.439	1858.38	0
Haemophilus pittmaniae	249188			189.367	321.255	899.159	324.82	258.43	210.754	135.453	0	0	48.567	484.779	0	0	288.729	0	0	0	0
Pseudomonas syringae group genomosp. 3	251701			0	0	0	0	0	0	0	0	0	0	0	0	0	0	0	0	0	842.349
Glutamicibacter arilaitensis	256701			0	0	0	0	0	204.413	0	0	0	0	0	0	0	0	0	0	0	0
Streptococcus pseudopneumoniae	257758			0	0	0	345.171	507.772	268.625	0	0	0	0	0	0	0	0	0	0	0	0
Psychrobacter alimentarius	261164			0	0	0	0	0	0	0	0	0	0	0	0	0	0	0	530.835	0	0
Singapore grouper iridovirus	262968			0	0	0	0	0	0	0	0	0	0	0	0	49.9533	0	0	0	0	0
Bean yellow disorder virus	267970			0	0	0	0	0	0	0	0	0	171.478	0	0	0	0	0	0	0	0
Pseudomonas xanthomarina	271420			0	0	0	0	0	0	0	0	0	0	0	0	0	0	0	0	0	854.064
Ochrobactrum quorumnocens	271865			0	799.427	0	0	0	0	0	0	0	0	0	0	0	0	0	0	0	0
Nostoc punctiforme	272131			0	0	0	0	0	0	0	0	0	0	0	0	0	0	5.21839	0	0	0
Brevibacterium aurantiacum	273384			0	0	0	0	0	0	0	0	0	0	0	0	0	0	8.49795	0	0	0
Chlorobaculum limnaeum	274537			0	0	0	0	0	0	0	0	0	0	182.677	0	0	0	0	0	0	0
Microcella alkaliphila	279828			139.483	239.748	0	0	0	0	0	0	0	0	0	0	0	0	0	0	0	0
Flavonifractor plautii	292800			106.644	0	0	0	0	0	0	0	0	24.7567	0	0	0	0	0	0	0	0
Methanobrevibacter olleyae	294671			0	0	0	0	0	0	0	0	0	0	0	0	174.799	302.482	24.5001	0	0	0
Flavobacterium indicum	312277			0	0	0	0	0	0	0	0	0	0	0	0	0	0	0	1107.26	0	0
Croceibacter atlanticus	313588			0	0	0	0	0	0	0	0	0	0	0	0	0	0	0	298.161	0	0
Polaribacter sp. MED152	313598			0	0	0	0	0	0	0	0	0	0	0	0	0	0	0	293.098	0	0
Streptococcus gallolyticus	315405			634.855	814.119	679.89	267.584	230.857	152.155	0	0	310.432	0	626.548	28471	413.181	4268.22	143.411	2208	30013.5	0
Formosa agariphila	320324			0	0	0	0	0	0	0	0	0	0	0	0	0	0	0	528.242	0	0
Pseudomonas moraviensis	321662			0	0	0	0	0	0	0	0	0	34.7448	0	0	0	0	0	0	0	3424.75
Dokdonia	326319			0	0	0	0	0	0	0	0	0	0	0	0	0	0	0	324.763	0	0
Neisseria animaloris	326522			163.68	442.591	5205.89	0	211.693	151.895	3784.28	0	1427.73	955.018	338.272	0	0	0	0	434.297	0	0
Neisseria zoodegmatis	326523			159.965	370.26	4383.81	186.105	203.662	144.358	6470.77	0	2212.59	1630.47	189.227	0	0	0	0	379.624	0	0
Capnocytophaga leadbetteri	327575			0	0	0	0	0	0	0	0	0	31.8557	0	0	0	0	0	0	0	0
Psychrobacter cryohalolentis	330922			0	0	0	0	0	0	0	0	0	0	0	0	0	0	0	502.791	0	0
Providencia heimbachae	333962			0	0	0	179.832	0	0	0	0	0	0	0	0	0	0	0	0	0	0
Psychrobacter arcticus	334543			0	0	0	0	0	0	0	0	0	0	0	0	0	0	0	438.647	0	0
Candidatus Sulcia muelleri	336810			0	0	0	0	0	0	0	0	111.178	39.7065	0	0	0	0	0	865.602	0	0
Erwinia tasmaniensis	338565			0	0	0	0	0	0	2960.21	0	0	0	0	0	0	0	0	0	0	0
Shewanella sp. W3-18-1	351745			0	0	0	0	0	0	0	0	0	0	0	0	0	0	0	0	883.956	0
Pseudomonas extremaustralis	359110			0	0	0	0	0	0	0	0	0	0	0	0	0	0	0	0	0	2477.44
Streptococcus pseudoporcinus	361101			116.848	0	0	0	0	0	0	0	277.698	41.5569	492.816	0	0	0	0	0	0	0
Comamonas thiooxydans	363952			0	0	0	0	0	0	0	0	0	59.67	0	0	0	0	0	0	0	0
Pseudomonas pohangensis	364197			0	0	0	0	0	0	0	0	0	0	0	0	0	0	0	0	0	1344.67
Janthinobacterium svalbardensis	368607			417.91	309.049	807.927	0	0	0	0	0	0	0	0	0	0	0	0	0	3934.12	2444.02
Pseudomonas protegens	380021			0	0	0	0	0	0	0	0	0	148.206	0	0	0	0	0	0	0	6412.01
Moraxella bovoculi	386891			0	0	0	0	0	0	644.531	0	143.524	34.9951	0	0	0	0	0	0	0	0
Aeromonas virus phiO18P	393598			0	0	0	0	0	0	0	0	0	58.8495	0	0	0	0	0	0	0	0
Porphyromonas crevioricanis	393921			166.812	0	0	0	0	0	0	0	323.643	117.386	968.553	0	0	0	0	0	0	0
Pseudomonas reinekei	395598			0	0	0	0	0	0	0	0	0	45.6924	0	0	0	0	0	0	0	2781.35
Barnesiella viscericola	397865			0	0	0	0	0	0	0	0	0	29.2103	183.987	0	0	0	0	0	0	0
Tessaracoccus flavescens	399497			172.84	286.515	0	0	0	0	0	0	0	30.1306	356.089	0	0	0	0	0	0	0
Enterobacter sp. 638	399742			0	0	0	0	0	0	163.799	0	0	0	0	0	0	0	0	0	0	0
Streptococcus merionis	400065			118.702	0	0	217.689	250.406	182.037	278.508	0	644.26	60.3994	1474.33	0	0	0	0	0	0	0
Lysinibacillus	400634			0	0	0	245.925	210.638	573.681	0	365.64	0	0	0	0	0	0	0	0	0	0
Salinicoccus halodurans	407035			0	0	0	0	0	0	0	0	0	0	0	0	0	0	0	0	1703.22	0
Treponema pedis	409322			0	0	0	0	0	0	0	0	145.09	47.6076	0	0	0	0	0	0	0	0
Streptococcus phage SMP	413066			0	0	0	0	0	0	0	0	0	111.053	0	0	0	0	0	0	0	0
Cronobacter	413496			0	0	0	0	0	0	1948.6	568.384	0	0	262.363	0	0	0	0	0	0	0
Halalkalicoccus jeotgali	413810			0	0	0	0	0	0	0	0	0	0	0	0	0	0	0	0	1237.75	0
Natronomonas moolapensis	416273			0	0	0	0	0	0	0	0	0	0	0	0	0	0	0	0	659.1	0
Aggregatibacter	416916			344.073	1245.49	5214.74	2330.03	2491.42	1485.37	0	0	0	24.3866	381.761	0	0	0	0	0	0	0
Ochrobactrum pseudogrignonense	419475			0	0	0	0	451.189	483.571	0	0	0	0	0	0	0	0	0	0	0	0
Chryseobacterium haifense	421525			0	0	0	0	0	0	0	417.837	0	0	0	0	0	0	0	0	0	0
Jonquetella anthropi	428712			352.716	267.76	0	0	0	0	0	0	0	25.194	217.372	0	0	0	0	0	0	0
Burkholderia phage BcepGomr	437329			0	0	0	0	0	0	0	0	0	0	0	0	0	209.868	0	0	0	0
Synechococcus phage S-SSM5	445685			0	0	0	0	0	0	0	0	0	0	0	0	0	0	22.7035	0	0	0
Adlercreutzia equolifaciens	446660			208.098	583.6	682.52	0	0	0	0	0	0	0	0	0	0	0	0	0	0	0
Nostoc sphaeroides	446679			0	0	0	0	0	0	0	0	0	0	0	0	0	0	6.2832	0	0	0
Enterobacteria phage phiEcoM-GJ1	451705			0	0	0	0	0	0	0	0	0	0	0	0	0	0	18.8768	44700.3	0	0
Flavobacterium anhuiense	459526			0	0	0	0	0	0	0	0	0	0	0	0	0	0	0	540.815	0	0
Gordonibacter pamelaeae	471189			110.901	326.23	0	0	0	0	0	0	0	0	0	0	0	0	0	0	0	0
Pseudomonas sabulinigri	472181			0	0	0	0	0	0	0	0	0	0	0	0	0	0	0	0	0	859.263
Myroides profundi	480520			0	0	0	3524.64	608.584	109.38	0	0	0	37.2093	0	0	0	0	0	4367.47	0	0
Oscillatoria nigro-viridis	482564			0	0	0	0	0	0	0	0	0	0	0	0	0	0	6.59347	0	0	0
Pseudomonas xinjiangensis	487184			0	0	0	0	0	0	0	0	0	0	0	0	0	0	0	0	0	520.202
Acinetobacter soli	487316			0	0	0	0	0	0	160.534	734.326	127.671	0	0	0	0	0	0	1298.23	0	0
Lactobacillus phage Lrm1	496874			0	0	0	0	0	0	0	0	0	0	0	2075.57	0	0	0	0	0	0
Vagococcus teuberi	519472			0	0	0	332.373	418.443	109.418	0	0	0	0	0	0	0	0	0	0	0	0
Paenibacillus xylanexedens	528191			0	0	0	0	0	0	0	0	0	50.3097	0	0	0	0	0	0	0	0
Cyanophage P-RSM1	536444			0	0	0	0	0	0	0	0	0	0	0	0	0	0	5.64299	0	0	0
Streptococcus phage PH15	537874			0	0	0	2325.22	1200.94	613.246	0	0	0	25.5519	0	0	0	0	0	0	0	0
Actinomyces oris	544580			1006.5	8094.26	145114	4196.04	3982.12	4361.6	192.141	0	214.878	55.7209	1716.78	0	252.665	1215.29	22.4164	0	1514.71	0
Ralstonia phage RSB1	551790			278.558	1601.71	2298.1	0	0	0	0	0	0	0	0	0	0	0	0	0	0	0
Acidovorax carolinensis	553814			0	0	0	0	0	0	0	0	119.878	28.4224	0	0	0	0	0	0	1015.64	0
Propionibacterium acidifaciens	556499			32658.5	52470.2	67187.3	0	0	0	0	0	0	0	465.704	6677.36	1189.48	2618.48	145.146	8868.22	7906.22	0
Chryseobacterium piperi	558152			0	0	0	0	0	0	0	336.59	0	0	0	0	0	0	0	0	0	0
Ochrobactrum pituitosum	571256			0	0	0	0	363.144	389.865	0	0	0	0	0	0	0	0	0	0	0	0
Psychrobacter sp. G	571800			0	0	0	0	0	0	0	0	0	0	0	0	0	0	0	455.042	0	0
Corynebacterium mustelae	571915			0	0	0	0	0	0	0	0	0	56.7032	867.243	0	0	0	0	0	0	0
Stenotrophomonas phage S1	573591			0	0	0	0	0	0	0	0	0	24.8219	0	0	0	0	0	0	0	0
Corynebacterium maris	575200			152.333	225.238	0	0	0	0	0	0	0	0	0	0	0	0	0	0	0	0
Polynucleobacter necessarius	576610			0	0	0	0	0	0	0	0	0	33.8766	0	0	0	0	0	0	0	0
Tenacibaculum jejuense	584609			0	0	0	0	0	0	0	0	0	0	0	0	0	0	0	361.006	0	0
Brevundimonas naejangsanensis	588932			0	574.03	0	0	0	0	0	0	129.106	34.2249	0	0	0	0	0	0	0	0
Prevotella fusca	589436			0	0	0	234.084	0	0	0	0	0	0	0	0	0	0	0	0	0	0
Olsenella umbonata	604330			3160.03	11689.7	12788	0	0	0	0	0	0	0	198.686	3661.83	0	202.845	7.39297	0	0	0
Lachnoanaerobaculum umeaense	617123			0	0	0	0	0	0	0	0	158.58	62.8405	0	0	0	0	0	0	0	0
Christensenella minuta	626937			277.667	211.068	0	0	0	0	0	0	0	47.1316	2070.38	0	0	0	0	0	0	0
Olleya aquimaris	639310			0	0	0	0	0	0	0	0	0	0	0	0	0	0	0	464.124	0	0
Streptococcus phage PH10	644007			0	0	0	0	319.734	127.894	0	0	0	0	0	0	0	0	0	0	0	0
Gordonibacter	644652			148.28	391.548	0	0	0	0	0	0	0	0	0	0	0	0	0	0	0	0
Chryseobacterium arthrosphaerae	651561			0	0	0	0	0	0	0	349.641	0	0	0	0	0	0	0	0	0	0
Neisseria sp. KEM232	655307			379.019	1037.56	12713.8	520.256	567.475	410.64	432.563	0	235.675	155.992	227.665	0	0	0	0	0	0	0
Candidatus Koribacter versatilis	658062			0	0	0	0	0	0	0	0	0	0	328.29	0	0	0	0	0	0	0
Pseudomonas sp. CMR12a	658629			0	0	0	0	0	0	0	0	0	0	0	0	0	0	0	0	0	1921.52
Pseudomonas sp. CMR5c	658630			0	0	0	0	0	0	0	0	0	0	0	0	0	0	0	0	0	2017.15
Pseudomonas sp. R5-89-07	658644			0	0	0	0	0	0	0	0	0	0	0	0	0	0	0	0	0	1840.88
Tenacibaculum dicentrarchi	669041			0	0	0	0	0	0	0	0	0	0	0	0	0	0	0	411.416	0	0
Fusobacterium sp. oral taxon 203	671211			165.495	0	0	281.154	516.702	223.324	727.333	0	391.641	143.398	0	0	0	0	0	0	0	0
Propionibacterium sp. oral taxon 193	671223			117.016	0	0	0	0	0	0	0	0	0	0	0	0	0	0	0	0	0
Auraticoccus monumenti	675864			159.353	277.467	0	0	0	0	0	0	0	0	0	0	0	0	0	0	0	0
Enterobacteriaceae bacterium strain FGI 57	693444			0	0	0	0	0	0	809.923	0	0	0	0	0	0	0	0	0	0	0
Pseudomonas arsenicoxydans	702115			0	0	0	0	0	0	0	0	0	34.4409	0	0	0	0	0	0	0	2822.02
Jeotgalibaca dankookensis	708126			0	0	0	0	0	0	0	0	0	26.2641	0	0	0	0	0	0	0	0
Actinomyces sp. oral taxon 414	712122			3489.19	9909.24	13010.8	373.265	335.99	1949.47	197.319	0	404.804	116.776	1574.91	0	534.092	1366.12	33.6251	541.39	3411.25	0
Leptotrichia sp. oral taxon 212	712357			0	0	0	203.689	445.826	120.659	127.613	0	365.25	238.456	0	0	0	0	0	0	0	0
Leptotrichia sp. oral taxon 498	712368			0	0	0	0	471.15	114.767	0	0	0	70.1614	0	0	0	0	0	0	0	0
Olsenella sp. oral taxon 807	712411			2236.44	8184.93	9176.96	0	0	471.747	0	0	0	0	0	2441.82	0	0	0	0	0	0
Selenomonas sp. oral taxon 126	712528			0	0	0	0	0	92.5143	0	0	0	0	0	0	0	0	0	0	0	0
Streptococcus sp. oral taxon 064	712624			0	0	0	375.529	816.13	235.947	0	0	0	0	0	0	0	0	0	0	0	0
Streptococcus sp. oral taxon 431	712633			0	0	0	477.983	737.867	306.717	0	0	166.674	0	327.38	0	0	0	0	0	0	0
Tannerella sp. oral taxon HOT-286	712710			130.409	213.034	0	0	0	0	0	0	0	0	377.621	0	0	0	0	0	0	0
Lachnospiraceae bacterium oral taxon 500	712991			908.046	461.676	0	0	0	0	154.621	0	697.199	340.478	610.049	0	0	0	0	0	0	0
Vibrio phage pYD21-A	754049			0	0	0	0	0	0	0	0	0	0	0	0	0	0	0	277.085	0	0
Polaribacter sp. SA4-10	754397			0	0	0	0	0	0	0	0	0	0	0	0	0	0	0	367.594	0	0
Winogradskyella sp. PG-2	754409			0	0	0	0	0	0	0	0	0	0	0	0	0	0	0	375.182	0	0
Winogradskyella sp. PC-19	754417			0	0	0	0	0	0	0	0	0	0	0	0	0	0	0	301.929	0	0
Tenacibaculum sp. SZ-18	754423			0	0	0	0	0	0	0	0	0	0	0	0	0	0	0	393.859	0	0
halophilic archaeon DL31	756883			0	0	0	0	0	0	0	0	0	0	0	0	0	0	0	0	1099.59	0
Acinetobacter indicus	756892			247.724	1181.81	4019.71	181.507	323.016	172.096	259.152	838.631	458.474	0	0	0	0	0	0	1859.78	0	0
Siansivirga zeaxanthinifaciens	762954			0	0	0	0	0	0	0	0	0	0	0	0	0	0	0	284.807	0	0
Brochothrix phage NF5	764561			0	0	0	0	0	0	0	0	0	0	0	0	54.1228	0	0	0	0	0
Brochothrix phage BL3	764562			0	0	0	0	0	0	0	0	0	48.1719	0	0	0	0	0	0	0	0
Pseudomonas litoralis	797277			0	0	0	0	0	0	0	0	0	0	0	0	0	0	0	0	0	645.948
Janibacter indicus	857417			0	0	0	0	0	177.802	0	0	0	0	0	0	0	0	0	0	0	0
Chryseobacterium sp. StRB126	878220			0	0	0	0	0	0	0	492.756	0	0	0	0	0	0	0	0	0	0
Mageeibacillus indolicus	884684			0	0	0	0	0	0	0	0	0	26.9939	0	0	0	0	0	0	0	0
Arcobacter ellisii	913109			0	0	0	0	0	0	0	0	0	0	0	0	0	0	0	875.013	0	0
Pseudomonas brassicacearum	930166			0	0	0	0	0	0	0	0	0	0	0	0	0	0	0	0	0	2252.95
Arcobacter sp. L	944547			0	0	0	0	0	0	0	0	0	0	0	0	0	0	0	632.366	0	0
Massilia oculi	945844			0	0	0	0	0	0	0	0	419.358	26.1778	0	0	0	0	0	0	0	0
Aeromonas rivipollensis	948519			0	0	0	0	0	0	1294.55	0	1675.57	178.536	0	941.693	0	0	0	0	601.699	0
Enterococcus phage EF62phi	977801			0	0	0	0	0	0	0	0	0	65.563	0	0	0	0	0	0	0	0
Lacinutrix sp. 5H-3-7-4	983544			0	0	0	0	0	0	0	0	0	0	0	0	0	0	0	343.732	0	0
Polaribacter reichenbachii	996801			0	0	0	0	0	0	0	0	0	0	0	0	0	0	0	305.578	0	0
Psychrobacter sp. DAB_AL43B	1028416			0	0	0	0	0	0	0	0	0	0	0	0	0	0	0	711.965	0	0
Pseudomonas sp. StFLB209	1028989			0	0	0	0	0	0	0	0	0	0	0	0	0	0	0	0	0	2916.6
Aeropyrum pernix spindle-shaped virus 1	1032473			0	0	0	0	0	0	0	0	0	0	0	0	0	0	26.2819	0	0	0
Clostridium sp. SY8519	1042156			5222.27	2732.62	2970.65	0	0	0	0	0	0	0	0	0	0	0	0	0	0	0
Corynebacterium epidermidicanis	1050174			0	0	0	0	0	0	0	0	0	0	258.537	0	0	0	0	0	0	0
Thermoplasmatales archaeon BRNA1	1054217			335.361	457.187	0	0	0	0	0	0	0	0	0	0	0	0	0	0	0	0
Arcobacter pacificus	1080223			0	0	0	0	0	0	0	0	0	0	0	0	0	0	0	405.631	0	0
Comamonas serinivorans	1082851			0	0	0	0	0	0	0	0	0	27.6371	0	0	0	0	0	0	0	0
Aspergillus foetidus dsRNA mycovirus	1087068			0	0	0	0	0	92.1234	0	0	0	0	0	0	0	0	0	0	0	0
Streptococcus troglodytae	1111760			606.806	657.81	1361.86	280.284	359.412	197.82	0	0	193.53	0	1516.3	1524.4	0	0	0	0	0	0
Chryseobacterium carnipullorum	1124835			0	0	0	0	0	0	0	684.437	0	0	0	0	0	0	0	0	0	0
Aeromonas phage vB_AsaM-56	1127514			0	0	0	0	0	0	0	0	0	91.8463	0	0	0	0	0	0	0	0
Escherichia phage phiKT	1141519			0	0	0	0	0	0	0	0	0	0	0	0	0	0	0	1947.99	0	0
Acinetobacter oleivorans	1148157			0	0	0	1450.7	5490.37	0	2406.54	2447.94	0	0	0	0	0	0	0	530.492	0	0
Pseudomonas furukawaii	1149133			0	0	0	0	0	0	0	0	0	0	0	0	0	0	0	0	0	601.822
Kosakonia sacchari	1158459			0	0	0	0	0	0	141.031	0	0	0	0	0	0	0	0	0	0	0
Pseudomonas sp. R3-18-08	1173283			0	0	0	0	0	0	0	0	0	0	0	0	0	0	0	0	0	593.623
'Catharanthus roseus' aster yellows phytoplasma	1193712			0	0	0	0	0	0	0	0	324.491	0	0	0	0	0	0	4867.36	0	0
Cloacibacillus porcorum	1197717			0	0	0	0	0	0	0	0	0	32.3553	0	0	0	0	0	0	0	0
Pseudomonas phage Phi-S1	1204538			0	0	0	0	0	0	0	0	0	0	0	0	0	0	0	0	0	348.328
Pseudomonas sp. Lz4W	1206777			0	0	0	0	0	0	0	0	0	0	0	0	0	0	0	468.038	0	5079.68
Bean chlorosis virus	1227354			0	0	0	0	0	0	0	0	0	189.43	189.43	0	0	0	0	0	0	0
Escherichia phage phAPEC8	1229753			0	0	0	0	0	94.763	0	0	0	0	0	0	0	0	0	460.277	0	0
Acinetobacter phage phiAC-1	1229760			0	208.256	0	0	0	0	0	0	0	0	0	0	0	0	0	0	0	0
Salimicrobium jeotgali	1230341			0	0	0	0	0	0	0	0	0	0	0	0	0	0	0	0	934.366	0
Streptococcus phage phiNJ2	1239381			214.581	0	0	0	0	0	911.968	0	13491.8	53.6452	0	0	0	0	0	0	0	0
Chryseobacterium bernardetii	1241978			0	0	0	0	0	0	0	438.429	0	0	0	0	0	0	0	0	0	0
Chryseobacterium lactis	1241981			0	0	0	0	0	0	0	380.605	0	0	0	0	0	0	0	0	0	0
Pseudomonas guangdongensis	1245526			0	0	0	0	0	0	0	0	0	0	0	0	0	0	0	0	0	863.325
Escherichia virus JL1	1245890			138.068	460.225	736.36	0	0	0	0	0	0	0	0	0	0	0	0	0	0	0
Winogradskyella sp. RHA_55	1249933			0	0	0	0	0	0	0	0	0	0	0	0	0	0	0	347.571	0	0
Nostoc sp. 'Peltigera membranacea cyanobiont' N6	1261031			0	0	0	0	0	0	0	0	0	0	0	0	0	0	5.84362	0	0	0
Cronobacter phage vB_CskP_GAP227	1264737			0	0	0	0	0	0	0	0	0	0	0	0	0	0	0	550.292	0	0
Escherichia phage PBECO 4	1273738			0	0	0	0	0	0	0	0	0	0	0	0	0	0	0	353.334	0	0
Pseudomonas sihuiensis	1274359			0	0	0	0	0	0	0	0	0	0	0	0	0	0	0	0	0	291.434
Chaerephon polyomavirus 1	1276181			0	0	0	0	0	0	408.247	0	816.493	408.247	408.247	0	0	0	0	0	0	0
Arcobacter suis	1278212			0	0	0	0	0	0	0	0	0	0	0	0	0	0	0	1539.79	0	0
Pseudomonas sp. URMO17WK12:I11	1283291			0	0	0	0	0	0	0	0	0	392.269	0	0	0	0	0	0	0	4025.18
Candidatus Methanomethylophilus alvus	1291540			522.568	633.561	0	0	0	0	0	0	0	0	0	0	0	0	0	0	0	0
Pseudomonas sp. ATCC 13867	1294143			0	0	0	0	0	0	0	0	0	0	0	0	0	0	0	0	0	746.991
Intestinimonas butyriciproducens	1297617			326.209	430.933	0	0	0	0	0	0	0	0	0	0	0	0	0	0	0	0
Candidatus Pseudomonas adelgestsugas	1302376			0	0	0	0	0	0	0	0	0	0	0	0	0	0	0	0	0	671.17
Nostoc flagelliforme	1306274			0	0	0	0	0	0	0	0	0	0	0	0	0	0	6.69024	0	0	0
Flavobacterium commune	1306519			0	0	0	0	0	0	0	0	0	0	0	0	0	0	0	742.883	0	0
Polaribacter sp. SA4-12	1312072			0	0	0	0	0	0	0	0	0	0	0	0	0	0	0	374.161	0	0
Capnocytophaga sp. oral taxon 878	1316596			0	0	0	0	0	0	0	0	0	51.4906	0	0	0	0	0	0	0	0
Acinetobacter equi	1324350			0	233.116	777.272	0	0	0	0	408.936	136.203	0	0	0	0	0	0	3785.85	0	0
Cellulophaga phage phi38:1	1327977			0	0	0	0	0	0	0	0	0	0	0	0	0	0	0	0	0	1406.24
Kosakonia	1330547			0	0	0	0	0	0	300.409	0	0	0	0	0	0	0	0	0	0	0
Candidatus Saccharimonas aalborgensis	1332188			0	0	0	0	0	0	0	0	0	128.233	4856.08	0	90.7495	0	0	0	0	0
Tessaracoccus aquimaris	1332264			190.358	299.896	0	0	0	0	0	0	0	24.3983	354.792	0	0	0	0	0	0	0
[Enterobacter] lignolyticus	1334193			0	0	0	0	0	0	400.174	0	0	0	0	0	0	0	0	0	0	0
Gordonibacter urolithinfaciens	1335613			110.728	258.757	0	0	0	0	0	0	0	0	0	0	0	0	0	0	0	0
Gillisia sp. Hel1_33_143	1336796			0	0	0	0	0	0	0	0	0	0	0	0	0	0	0	290.847	0	0
Polaribacter sp. Hel1_33_78	1336804			0	0	0	0	0	0	0	0	0	0	0	0	0	0	0	355.027	0	0
Flavobacterium faecale	1355330			0	0	0	0	0	0	0	0	0	0	0	0	0	0	0	617.383	0	0
Pseudomonas oryzae	1392877			0	0	0	0	0	0	0	0	0	0	0	0	0	0	0	0	0	707.856
Exiguobacterium sp. MH3	1399115			0	0	0	0	0	0	0	0	677.899	0	0	1034.7	0	0	0	0	0	0
Acinetobacter sp. TGL-Y2	1407071			0	353.264	1263.24	0	0	0	123.263	486.551	169.318	0	0	0	0	0	0	3053.13	0	0
Hymenobacter sedentarius	1411621			0	0	0	0	0	0	0	0	0	0	0	0	0	0	6.36701	0	0	0
Pepper chlorotic spot virus	1414655			0	0	0	0	0	0	0	0	0	0	0	0	0	0	0	0	472.422	0
Lactobacillus phage J-1	1414736			0	0	0	0	0	0	0	0	0	0	0	2003.37	0	0	0	0	0	0
Pseudomonas granadensis	1421430			0	0	0	0	0	0	0	0	0	0	0	0	0	0	0	0	0	1178.83
Mannheimia sp. USDA-ARS-USMARC-1261	1432056			0	0	0	0	0	0	0	0	0	25.4862	269.068	0	45.9588	1132.67	0	448.725	0	0
Streptococcus sp. ChDC B345	1433513			0	0	0	706.725	940.947	388.851	0	0	0	0	0	0	0	0	0	0	0	0
Pseudomonas salegens	1434072			0	0	0	0	0	0	0	0	0	0	0	0	0	0	0	0	0	615.895
Candidatus Symbiobacter mobilis	1436290			0	0	0	0	0	0	0	0	0	48.5376	0	0	0	0	0	0	0	0
Serpentinomonas raichei	1458425			0	0	0	0	0	0	0	0	150.868	34.1057	0	0	0	0	0	0	0	0
Serpentinomonas mccroryi	1458426			0	0	0	0	0	0	0	0	0	26.6846	0	0	0	0	0	0	0	0
Myroides sp. ZB35	1458492			0	0	0	598.769	419.433	0	0	0	0	0	0	0	0	0	0	1722.75	0	0
Corynebacterium pelargi	1471400			0	0	0	0	0	0	0	0	0	25.7377	226.998	0	0	0	0	0	0	0
Candidatus Saccharibacteria oral taxon TM7x	1476577			2347.06	6315.08	857.988	0	0	107.78	0	0	249.597	692.063	61775.1	0	168.761	0	0	0	0	0
Acinetobacter phage vB_AbaP_Acibel007	1481187			0	0	0	0	398.556	164.111	0	0	0	0	0	0	0	0	0	0	0	0
Hymenobacter sp. PAMC 26554	1484116			0	0	0	0	0	0	0	0	0	0	0	0	0	0	8.25499	0	0	0
Lacinutrix venerupis	1486034			0	0	0	0	0	0	0	0	0	0	0	0	0	0	0	347.371	0	0
Flavobacterium gilvum	1492737			0	0	0	0	0	0	0	0	0	0	0	0	0	0	0	416.938	0	0
Synechococcus phage ACG-2014d	1493509			0	0	0	0	0	0	0	0	0	0	0	0	0	0	5.58216	0	0	0
Chryseobacterium shandongense	1493872			0	0	0	0	0	0	0	630.331	173.977	0	0	0	0	0	0	0	0	0
Arthrobacter sp. PAMC 25486	1494608			0	0	0	0	0	0	0	0	0	0	210.947	0	573.844	0	0	316.311	0	0
methanogenic archaeon ISO4-H5	1495144			154.292	0	0	0	0	0	0	0	0	0	0	0	0	0	0	0	0	0
Pseudomonas saudiphocaensis	1499686			0	0	0	0	0	0	0	0	0	0	0	0	0	0	0	0	0	1107.1
Pseudomonas sp. Os17	1500686			0	0	0	0	0	0	0	0	0	0	0	0	0	0	0	0	0	418.708
Pseudomonas sp. St29	1500687			0	0	0	0	0	0	0	0	0	0	0	0	0	0	0	0	0	399.525
Deltapapillomavirus 6	1513268			0	0	0	0	0	0	124.366	0	0	0	0	0	0	0	0	0	0	0
Sewage-associated circular DNA virus-2	1519391			0	0	0	0	0	0	0	0	1185.3	0	0	0	0	0	0	0	0	0
Coriobacteriaceae bacterium 68-1-3	1531429			315.186	680.193	807.284	0	0	0	0	0	0	0	0	709.678	0	0	0	0	0	0
Pseudomonas sp. DR 5-09	1534110			0	0	0	0	0	0	0	0	0	0	0	0	0	0	0	0	0	1271.34
Sphingobacterium sp. ML3W	1538644			0	396.134	0	0	0	0	0	370.238	0	0	0	0	0	0	0	0	0	0
Sphingomonas taxi	1549858			0	0	0	0	0	0	0	0	0	0	0	0	0	0	5.41082	0	0	0
Sea otter polyomavirus 1	1552409			0	0	0	0	0	0	0	0	0	0	0	0	0	194.363	0	0	0	0
Lactobacillus phage Ldl1	1552735			133.679	1336.79	1390.26	0	0	0	0	0	0	0	0	0	0	0	0	0	0	0
Escherichia phage 121Q	1555202			0	0	0	0	0	0	0	0	0	0	0	0	0	0	0	393.077	0	0
Mycobacterium phage Larenn	1560285			0	0	0	0	0	0	0	0	0	0	302.075	0	0	0	0	0	0	0
Fermentimonas caenicola	1562970			0	0	0	0	0	0	0	0	174.088	73.6935	375.944	0	0	0	0	0	0	0
Rhodococcus sp. B7740	1564114			0	0	0	0	0	0	0	0	0	0	0	0	0	0	6.17797	0	0	0
Carnobacterium sp. CP1	1564681			0	0	0	0	0	0	0	0	0	0	0	0	0	0	0	2484.32	0	0
Streptococcus phage SpSL1	1566990			0	0	0	0	503.614	0	0	0	0	29.6244	0	0	0	0	0	0	0	0
Ruminococcaceae bacterium CPB6	1572656			206.281	270.05	0	0	0	0	0	0	0	0	0	0	0	0	0	0	0	0
Fusobacterium hwasookii	1583098			329.983	0	0	410.877	972.729	247.888	1627.49	0	953.907	317.569	272.316	0	0	0	0	0	0	0
Myroides sp. A21	1583100			0	0	0	574.906	388.405	0	0	0	0	0	0	0	0	0	0	2239.94	0	0
Acinetobacter sp. NCu2D-2	1608473			186.007	802.42	2704.48	0	0	0	200.769	745.994	324.445	0	0	0	0	0	0	3297.93	0	0
Methanobrevibacter sp. YE315	1609968			0	0	0	0	0	0	0	0	0	44.4288	0	0	414.815	0	5.71856	0	0	0
Tessaracoccus flavus	1610493			207.394	378.761	0	0	0	0	0	0	0	0	436.405	0	0	0	0	0	0	0
Nostoc sp. 'Lobaria pulmonaria (5183) cyanobiont'	1618022			0	0	0	0	0	0	0	0	0	0	0	0	0	0	11.0356	0	0	0
Lutibacter profundi	1622118			0	0	0	0	0	0	0	0	0	0	0	0	0	0	0	371.084	0	0
Pseudomonas kribbensis	1628086			0	0	0	0	0	0	0	0	0	26.5643	0	0	0	0	0	0	0	2120.24
Acinetobacter sp. ACNIH1	1636603			645.805	2867.03	9014.76	0	225.369	205.348	407.179	1569.74	803.266	25.4318	0	0	0	0	0	2108.13	0	0
Aeromonas sp. ASNIH4	1636609			0	0	0	414.583	0	0	0	0	0	25.5465	0	0	0	0	0	0	0	0
Citrobacter portucalensis	1639133			0	0	0	0	0	0	1384.3	0	0	0	0	0	0	0	0	0	0	0
Petrimonas mucosa	1642646			0	0	0	0	0	0	350.492	0	905.416	312.565	1935.1	0	0	235.903	0	0	0	0
Proteiniphilum saccharofermentans	1642647			0	0	0	0	0	0	701.252	0	2071.59	979.171	4647.15	0	118.234	1720.74	0	0	0	0
Janthinobacterium sp. 1_2014MBL_MicDiv	1644131			0	0	0	0	0	0	0	0	0	0	0	0	0	0	0	0	746.257	1966.98
Acinetobacter sp. TTH0-4	1646498			912.083	2277.84	6784.59	0	0	0	287.937	1414.37	522.203	26.6671	0	0	0	0	0	4534.42	13807.5	0
Mycobacterium phage Cambiare	1647305			0	0	0	0	0	0	0	0	0	66.429	0	0	0	0	0	0	0	0
Streptococcus phage APCM01	1647391			0	0	0	0	0	0	0	0	0	0	225.261	0	0	0	0	0	0	0
Pseudomonas sp. CCOS 191	1649877			0	0	0	0	0	0	0	0	0	0	0	0	0	0	0	0	0	532.85
Arthrobacter sp. YC-RL1	1652545			0	0	0	241.247	0	452.277	0	0	0	0	0	0	0	0	0	0	0	0
Blattabacterium cuenoti	1653831			0	0	0	0	0	0	0	0	0	0	0	0	0	0	0	457.285	0	0
Thika virus	1654356			109.794	0	0	0	0	0	0	0	0	0	0	0	0	0	0	0	0	0
Ottowia sp. oral taxon 894	1658672			138.766	3221.02	2826.6	0	0	161.325	182.857	0	574.889	125.095	189.351	0	0	0	0	0	0	0
Pseudomonas sp. GR 6-02	1659194			0	0	0	0	0	0	0	0	0	0	0	0	0	0	0	0	0	1011.79
Erysipelothrix phage SE-1	1675317			542.904	285.739	0	0	514.33	0	0	0	0	0	0	0	0	0	0	0	0	0
Chilli leaf curl Ahmedabad virus-India [India/Ahmedabad/2014]	1678003			0	0	0	0	0	364.431	0	0	0	0	0	0	0	0	0	0	0	0
Limnohabitans sp. 63ED37-2	1678128			0	0	0	0	0	0	0	0	0	27.572	0	0	0	0	0	0	0	0
Flavobacterium kingsejongi	1678728			0	0	0	0	0	0	0	0	0	0	0	0	0	0	0	416.425	0	0
Pasteurellaceae bacterium NI1060	1679001			227.479	311.658	1153.84	406.409	355.51	225.13	276.42	0	212.601	72.4331	750.564	0	0	391.53	0	0	0	0
Chryseobacterium glaciei	1685010			0	0	0	0	0	0	0	757.649	0	0	0	0	0	0	0	0	0	0
Enterobacter sp. FY-07	1692238			0	0	0	0	0	0	149.26	0	0	0	0	0	0	0	0	0	0	0
Oblitimonas alkaliphila	1697053			0	0	0	0	0	0	0	0	0	0	0	0	0	0	0	313.742	0	290.906
Psychrobacter sp. P11F6	1699621			0	0	0	0	0	0	0	551.067	0	0	0	0	134.851	0	7.96586	16408.3	1212.8	0
Psychrobacter sp. P11G3	1699623			0	0	0	0	0	0	0	0	0	0	0	0	0	0	0	475.805	0	0
Psychrobacter sp. P11G5	1699624			0	0	0	0	0	0	0	0	0	0	0	0	0	0	0	363.157	0	0
Streptococcus phage phiARI0131-2	1701814			0	0	0	0	231.461	0	0	0	0	0	0	0	0	0	0	0	0	0
Streptococcus phage phiARI0462	1701826			0	0	0	0	419.774	0	0	0	0	0	0	0	0	0	0	0	0	0
Streptococcus phage phiARI0468-2	1701828			0	0	0	0	213.341	213.341	0	0	0	0	0	0	0	0	0	0	0	0
Streptococcus phage A25	1701850			147.493	324.484	0	0	0	0	648.968	0	6519.17	0	0	0	0	0	0	0	0	0
Massilia sp. WG5	1707785			0	0	0	0	0	0	0	0	147.68	0	0	0	0	0	0	0	0	0
Cronobacter phage Dev-CD-23823	1712539			0	0	0	0	0	0	0	0	0	0	0	0	0	0	0	384.431	0	0
Aquimarina sp. AD1	1714848			0	0	0	0	0	0	0	0	0	0	0	0	0	0	0	270.498	0	0
Psychrobacter sp. AntiMn-1	1720344			0	0	0	0	0	0	0	0	0	0	0	0	0	0	0	460.467	0	0
Chryseobacterium sp. IHB B 17019	1721091			0	0	0	0	0	0	0	509.102	0	0	0	0	0	0	0	0	0	0
Candidatus Desulfovibrio trichonymphae	1725232			195.736	0	0	0	0	0	0	0	0	0	0	0	0	0	0	0	0	0
Pseudomonas sp. Leaf58	1736226			0	0	0	0	0	0	0	0	0	0	0	0	0	0	0	0	0	1448.64
Algibacter alginicilyticus	1736674			0	0	0	0	0	0	0	0	0	0	0	0	0	0	0	298.891	0	0
Lactobacillus phage CL1	1739607			0	0	0	0	0	0	0	0	0	0	0	607.995	0	0	0	0	0	0
Glutamicibacter	1742989			0	0	0	0	0	110.879	0	0	0	0	0	0	0	0	0	0	0	0
Kurthia sp. 11kri321	1750719			0	0	0	6784.21	9127.92	6797.7	125.146	18092.9	0	0	0	0	0	0	0	1414.39	0	0
Pseudomonas sp. DY-1	1755504			0	0	0	0	0	0	0	0	0	0	0	0	0	0	0	0	0	1056.19
Acinetobacter sp. ACNIH2	1758189			115.848	449.959	1460.45	0	253.282	139.113	432.21	1571.26	588.592	53.2467	0	0	0	0	0	3181.13	0	0
Streptococcus sp. A12	1759399			0	0	0	272.523	248.219	161.342	0	0	0	0	0	0	0	0	0	0	0	0
Flavobacterium crassostreae	1763534			0	0	0	0	0	0	0	0	0	0	0	0	0	0	0	601.555	0	0
Flavobacterium arcticum	1784713			0	0	0	0	0	0	0	0	0	0	0	0	0	0	0	807.646	0	0
Acinetobacter lactucae	1785128			0	0	0	2962.92	10318.6	0	640.825	671.742	0	0	0	0	0	0	0	560.083	0	0
Gemella sp. oral taxon 928	1785995			0	0	0	0	0	0	0	0	250.893	109.624	0	0	0	0	0	0	0	0
Leptotrichia sp. oral taxon 847	1785996			0	0	0	190.894	581.793	111.165	0	0	0	55.5824	0	0	0	0	0	0	0	0
Pseudomonas versuta	1788301			121.111	206.761	1830.81	0	0	0	0	0	0	0	0	0	0	0	0	658.262	0	75049.6
Circovirus-like genome DHCV-1	1788450			0	0	0	0	852.515	0	0	0	0	0	0	0	0	0	0	0	0	0
Acinetobacter larvae	1789224			0	0	0	0	0	0	0	0	0	0	0	0	0	0	0	1778.35	0	0
Methanosphaera sp. BMS	1789762			0	0	0	0	0	0	0	0	0	0	0	0	0	193.509	0	0	0	0
Wenyingzhuangia fucanilytica	1790137			0	0	0	0	0	0	0	0	0	0	0	0	0	0	0	404.136	0	0
Bacteroides caecimuris	1796613			0	0	0	0	0	0	0	0	0	0	315.595	0	0	0	0	0	0	0
Olsenella sp. Marseille-P2300	1805478			2445.4	8501.7	9149	0	0	0	0	0	0	0	226.026	2466.07	61.1005	321.582	0	0	0	0
Acinetobacter sp. LoGeW2-3	1808001			224.854	1013.78	3535.42	0	0	0	193.881	754.379	342.791	0	0	0	0	0	0	2103.5	0	0
Streptococcus pantholopis	1811193			112.435	0	0	272.61	247.178	152.59	0	0	265.025	26.7702	1329.14	675.501	0	10181.6	83.8799	0	7968.14	0
Streptococcus halotolerans	1814128			122.817	0	0	188.809	0	112.735	131.983	0	498.602	42.1612	1013.24	0	0	0	0	0	0	0
Streptococcus virus 9872	1814958			0	0	0	0	0	0	0	0	0	0	0	634.345	0	0	0	0	0	0
Gordonia phage SoilAssassin	1821562			125.313	0	0	0	0	0	0	0	0	0	0	0	0	0	0	0	0	0
Streptococcus marmotae	1825069			0	0	0	0	0	105.907	367.661	0	1060.36	61.1334	1239.89	0	0	0	0	0	0	0
Pseudomonas sp. MYb193	1827300			0	0	0	0	0	0	1004.4	4437.96	0	0	0	0	0	0	0	0	0	1706.31
Stenotrophomonas sp. MYb57	1827305			0	0	0	0	0	0	0	0	0	60.284	0	0	0	0	0	0	0	0
Gordonibacter massiliensis	1841863			143.611	360.673	0	0	0	0	0	0	0	0	0	0	0	0	0	0	0	0
Fusarium poae dsRNA virus 3	1848169			0	0	0	0	0	106.168	0	0	0	0	0	0	0	0	0	0	0	0
Capnocytophaga stomatis	1848904			0	0	0	0	0	0	988.928	0	746.64	579.582	575.344	0	0	0	0	0	0	0
Exiguobacterium sp. U13-1	1849031			0	0	0	0	0	0	0	0	118.431	0	0	0	0	0	0	0	0	0
Lutibacter sp. LPB0138	1850246			0	0	0	0	0	0	0	0	0	0	0	0	0	0	0	418.257	0	0
Tenacibaculum todarodis	1850252			0	0	0	0	0	0	0	0	0	0	0	0	0	0	0	567.367	0	0
Actinomyces sp. Chiba101	1851395			691.486	1682.15	6398.16	189.724	195.284	211.268	135.517	0	263.39	77.4881	1288.46	0	719.632	879.125	22.2387	729.361	2657.53	0
Murdochiella vaginalis	1852373			135.807	0	0	0	0	0	0	0	0	27.5204	0	0	0	0	0	0	0	0
Actinomyces pacaensis	1852377			159.573	320.203	774.616	0	0	0	0	0	0	0	0	0	0	0	0	0	0	0
Acinetobacter phage vB_AbaS_TRS1	1852629			0	0	0	1742.37	5447.99	0	0	0	0	24.5405	0	0	0	0	0	0	0	0
Pseudomonas silesiensis	1853130			0	0	0	0	0	0	0	0	0	44.5517	0	0	0	0	0	0	0	2642.76
Neisseria sp. 10022	1853276			230.901	676.38	7679.84	310.92	354.313	213.782	828.855	0	254.389	263.944	0	0	0	267.925	0	392.93	0	0
Neisseria sp. 10023	1853278			499.912	1431.64	17685.2	634.504	713.816	519.94	668.151	0	296.022	203.89	0	0	0	0	0	351.701	0	0
Pseudomonas sp. A214	1855331			0	0	0	0	0	0	0	0	0	0	0	0	0	0	0	0	0	420.888
Polaribacter sp. KT25b	1855336			0	0	0	0	0	0	0	0	0	0	0	0	0	0	0	283.179	0	0
Pseudomonas sp. Z003-0.4C(8344-21)	1855380			0	0	0	0	0	0	0	0	0	0	0	0	0	0	0	0	0	1150.57
Pseudomonas sp. TCU-HL1	1856685			0	0	0	0	0	0	0	0	0	0	0	0	0	0	0	0	0	888.488
Acidovorax sp. T1	1858609			0	0	0	0	0	0	0	0	0	0	0	0	0	0	0	0	510.575	0
Corynebacterium choanis	1862358			0	0	0	0	0	0	0	0	0	24.1063	190.507	0	0	0	0	0	0	0
Enterobacter sp. HK169	1868135			0	0	0	0	0	0	166.55	0	0	0	0	0	0	0	0	0	0	0
Libanicoccus massiliensis	1871022			936.64	3382.26	3748.55	0	0	0	0	0	0	0	0	1039.66	0	0	0	0	0	0
Flavobacteriaceae bacterium	1871037			0	0	0	0	0	0	0	0	0	0	0	0	0	0	0	639.77	0	0
Acinetobacter defluvii	1871111			0	211.695	745.26	0	0	0	0	408.437	144.278	27.0193	0	0	0	0	0	22260.2	0	0
Acinetobacter sp. WCHAc010034	1879049			111.967	542.13	1676.38	0	0	0	259.608	1245.44	474.949	28.6428	0	0	0	0	0	2055.25	0	0
Acinetobacter wuhouensis	1879050			115.893	511.006	1540.73	0	0	0	316.137	1202.39	491.612	36.684	0	0	0	0	0	12307.1	0	0
Pseudomonas sp. 7SR1	1881017			0	0	0	0	0	0	0	0	0	0	0	0	0	0	0	0	0	2187.71
Selenomonas sp. oral taxon 920	1884263			0	0	0	0	0	95.8969	0	0	0	0	0	0	0	0	0	0	0	0
Pseudomonas sp. TMW 2.1634	1886807			0	0	0	0	0	0	0	0	0	0	0	0	0	0	0	0	0	2510.17
Streptococcus himalayensis	1888195			0	0	0	242.148	313.342	177.985	172.712	0	345.423	37.7944	577.024	0	0	0	0	0	0	0
Anaerolineaceae bacterium oral taxon 439	1889813			0	0	0	0	0	0	209.812	0	1820.41	240.707	14627.8	0	0	0	0	0	0	0
Bacillus wiedmannii	1890302			0	0	0	0	0	0	0	0	0	31.5195	0	0	0	0	0	0	0	0
Chlorocebus pygerythrus polyomavirus 1	1891719			0	0	0	0	0	0	193.911	0	0	0	0	0	0	0	0	0	0	0
Gorilla gorilla polyomavirus 1	1891725			0	0	0	0	309.382	0	0	0	0	0	0	0	0	0	0	0	0	0
Pseudomonas sp. LPH1	1898684			0	0	0	0	0	0	0	0	0	0	0	0	0	0	0	0	0	504.063
Streptococcus sp. NPS 308	1902136			0	0	0	804.788	1671.4	514.877	0	0	0	0	0	0	0	0	0	0	0	0
Stenotrophomonas sp. LM091	1904944			817.381	6380.15	12190.3	0	0	0	579.74	2815.78	0	0	0	0	0	0	0	0	0	0
Lelliottia jeotgali	1907578			0	0	0	0	0	0	240.261	0	0	0	0	0	0	0	0	0	0	0
Tessaracoccus sp. T2.5-30	1909732			267.065	447.287	717.154	0	0	0	0	0	0	27.3913	493.666	0	0	0	0	0	0	0
Acidipropionibacterium	1912215			164.46	267.934	0	0	0	0	0	0	0	0	0	0	0	0	0	0	0	0
Peptoniphilus sp. ING2-D1G	1912856			138.59	0	0	0	0	0	0	0	0	0	0	0	0	0	0	0	0	0
Nigrospora oryzae fusarivirus 1	1913649			0	0	0	0	0	0	0	0	0	142.491	0	0	0	0	0	0	0	0
Enterobacter sp. SA187	1914861			0	0	0	0	0	0	272.485	1288.38	0	0	0	0	0	0	0	0	0	0
Streptococcus ruminantium	1917441			0	0	0	0	0	152.592	304.228	0	940.427	100.931	1983.7	0	0	0	0	19934.6	0	0
Leclercia sp. LSNIH3	1920116			0	0	0	0	0	0	123.008	562.349	0	0	0	0	0	0	0	0	0	0
Delftia sp. HK171	1920191			0	0	0	0	0	0	209.785	0	0	0	0	0	0	0	0	0	0	0
Beihai picorna-like virus 63	1922609			0	0	0	359.971	0	239.981	0	0	0	0	0	0	0	0	0	0	0	0
Beihai weivirus-like virus 12	1922741			0	0	0	0	0	0	0	0	0	0	0	0	431.779	0	0	0	0	0
Changjiang sobemo-like virus 1	1922800			0	0	0	205.634	0	0	0	0	0	0	0	0	0	0	0	0	0	0
Hubei picorna-like virus 29	1923109			0	0	0	0	0	0	0	4171.52	0	0	0	0	0	0	0	0	0	0
Hubei sobemo-like virus 35	1923222			0	0	0	0	0	0	0	0	0	0	0	0	0	2610.97	290.107	0	0	0
Sanxia picorna-like virus 4	1923373			0	0	0	0	0	0	0	0	135.355	0	0	0	0	0	0	0	0	0
Wenzhou channeled applesnail virus 3	1923559			0	0	0	0	0	0	0	0	0	0	0	0	119.374	0	0	0	0	0
Vernonia crinkle betasatellite	1925152			0	0	0	0	0	0	732.601	0	0	0	0	0	0	0	0	0	0	0
Candidatus Fonsibacter ubiquis	1925548			0	0	0	0	0	0	0	0	0	0	0	0	73.2632	0	0	0	0	0
Pseudomonas sp. CC6-YY-74	1930532			0	0	0	0	0	0	0	0	0	0	0	0	0	0	0	0	0	1524.96
Shewanella sp. FDAARGOS_354	1930557			0	0	0	0	0	0	11798.1	0	11196.7	0	0	2009.28	0	0	0	0	566.274	0
Pseudomonas sp. S-6-2	1931241			0	0	0	0	0	0	0	0	0	0	0	0	0	0	0	0	0	790.305
Halorientalis sp. IM1011	1932360			0	0	0	0	0	0	0	0	0	0	0	0	0	0	0	0	573.963	0
Anopheles A orthobunyavirus	1933180			0	0	0	0	0	0	0	0	2018.16	1009.08	0	0	0	0	0	10090.8	0	0
Sphingobacterium sp. B29	1933220			0	0	0	0	0	0	0	1281.07	0	0	0	0	0	0	0	0	0	0
Glutamicibacter halophytocola	1933880			0	0	0	272.304	0	359.329	0	0	0	0	0	0	0	0	0	0	0	0
Seonamhaeicola sp. S2-3	1936081			0	0	0	0	0	0	0	0	0	0	0	0	0	0	0	360.26	0	0
Janthinobacterium sp. LM6	1938606			0	0	0	0	0	0	0	0	0	0	0	0	0	0	0	0	1179.78	1993.97
Capnocytophaga sp. H2931	1945657			0	0	0	0	0	0	143.184	0	206.611	168.631	0	0	0	0	0	0	0	0
Capnocytophaga sp. H4358	1945658			0	0	0	0	0	0	146.21	0	135.957	146.59	0	0	0	0	0	0	0	0
Actinomyces gaoshouyii	1960083			433.987	1155.68	5023.11	0	0	148.051	0	0	241.742	107.834	965.201	0	314.221	825.548	17.2357	317.314	1865.88	0
Campylobacter pinnipediorum	1965231			0	0	0	0	0	0	0	0	0	68.4785	0	0	0	0	0	0	0	0
Escherichia virus If1	1977411			0	0	0	0	0	0	333.399	0	0	0	0	0	0	0	0	0	0	0
Achimota rubulavirus 1	1979157			0	0	0	0	0	0	0	0	0	64.2508	0	0	0	0	0	0	0	0
High Plains wheat mosaic emaravirus	1980428			0	0	0	0	0	0	0	0	0	0	0	0	53.8938	0	0	0	0	0
Pseudomonas sp. M30-35	1981174			0	0	0	0	0	0	0	0	0	0	0	0	0	0	0	0	0	2307.92
Bovine associated gemykrogvirus 1	1985416			0	0	0	0	0	0	0	0	0	0	0	0	0	0	0	1405.76	0	0
Caribou associated gemykrogvirus 1	1985417			0	0	0	0	0	0	0	448.029	0	0	0	0	0	2688.17	0	2240.14	0	0
Sewage derived gemykrogvirus 1	1985418			0	0	0	0	0	0	0	0	0	0	0	0	0	0	0	0	462.677	0
Rabbit associated gemykroznavirus 1	1985420			0	0	0	0	449.64	0	0	0	0	0	0	0	0	0	0	0	0	0
Desulfobulbus oralis	1986146			1171.78	544.979	0	0	0	105.608	0	0	0	25.5909	268.885	0	0	0	0	0	0	0
Sphingobacterium sp. G1-14	2003121			0	0	0	0	0	0	0	3819.51	0	0	0	0	0	0	0	0	0	0
Parolsenella catena	2003188			892.753	3283.26	3660.62	0	0	0	0	0	0	0	0	912.79	0	0	5.00921	0	0	0
Acinetobacter sp. WCHA45	2004644			0	223.138	0	356.05	4305.91	0	143.261	4015.83	211.819	900.636	0	0	0	0	0	2010.83	0	0
Acinetobacter sp. WCHA55	2004646			0	217.273	0	269.701	378.841	252.057	3199.61	17065.3	5402.84	141.656	0	1713.23	0	0	0	8569.93	1041.75	0
Acinetobacter sp. WCHAc010052	2004647			0	0	0	0	0	0	0	513.418	203.274	0	0	0	0	0	0	1409.7	0	0
Acinetobacter sp. WCHAc010005	2004650			0	0	0	0	0	0	0	412.598	0	0	0	0	0	0	0	1414.66	0	0
Pseudomonas sp. RU47	2005388			0	0	0	0	0	0	0	0	0	58.0779	0	0	0	0	0	0	0	2358.23
Hepacivirus I	2008768			225.149	337.724	0	0	0	0	0	0	0	0	0	0	0	0	0	0	0	0
Shewanella bicestrii	2018305			0	0	0	0	0	0	214.411	0	200.623	0	0	0	0	0	0	0	0	0
Streptococcus respiraculi	2021971			108.319	0	0	208.901	277.567	151.356	253.389	0	670.222	144.103	1106.88	722.448	0	0	0	0	0	0
Pseudomonas sp. NS1(2017)	2025658			0	0	0	0	0	0	0	0	0	0	0	0	0	0	0	0	0	1334.27
Shewanella sp. WE21	2029986			1797.69	2839.51	9434.09	0	0	0	938.719	0	0	2204.97	0	0	0	0	6.83533	0	92931.5	0
Glaesserella sp. 15-184	2030797			112.521	0	0	0	0	0	122.523	0	178.367	37.0903	270.467	0	0	579.275	0	0	0	0
Aeromonas sp. CA23	2033032			0	0	0	0	0	0	0	0	0	4286.94	0	0	0	0	0	0	4001.4	0
Aeromonas sp. CU5	2033033			0	0	0	0	348.167	0	0	0	0	56.764	0	0	0	0	0	0	2911.43	0
Aerococcaceae bacterium ZY16052	2036206			0	0	0	0	0	0	0	0	0	52.4851	0	0	0	0	0	0	0	0
Stenotrophomonas sp. Pemsol	2040586			0	0	0	0	0	0	170.348	0	0	0	0	0	0	0	0	0	0	0
Gemella sp. ND 6198	2040624			0	0	0	0	0	0	0	0	0	73.4182	0	0	0	0	0	0	0	0
Gopherus associated circular DNA virus 1	2041419			0	0	0	0	0	0	0	0	0	0	0	0	440.529	0	0	0	0	0
Pseudomonas sp. s211(2017)	2045200			0	0	0	0	0	0	0	0	0	0	0	0	0	0	0	0	0	460.443
Pseudomonas sp. HLS-6	2049589			0	0	0	0	0	0	227.984	471.887	0	0	0	0	0	0	0	287.112	0	4417.16
Pseudomonas sp. ACM7	2052956			0	0	0	0	0	0	0	0	0	31.351	0	0	0	0	0	0	0	2089.31
Pseudomonas sp. 02C 26	2054914			0	206.121	0	0	0	0	0	646.856	0	0	0	0	62.3543	0	0	716.242	0	2657.74
Pseudomonas sp. 09C 129	2054915			0	0	0	0	0	0	0	0	0	0	0	0	0	0	0	0	0	466.969
Pseudomonas sp. S09G 359	2054919			0	0	0	0	0	0	0	0	0	0	0	0	0	0	0	0	0	2139.04
archaeon AArc-Sl	2055893			0	0	0	0	0	0	0	0	0	0	0	0	0	0	0	0	744.615	0
Candidatus Saccharibacteria bacterium YM_S32_TM7_50_20	2056494			0	0	0	0	0	0	0	0	0	0	580.582	0	0	0	0	0	0	0
Acidipropionibacterium virtanenii	2057246			352.183	596.585	1042.57	0	0	0	0	0	0	0	0	0	0	0	0	0	0	0
Actinomyces sp. 299	2057743			367.145	920.599	3874.49	0	0	122.918	0	0	0	38.613	856.887	0	412.838	10162.6	156.705	334.324	2989.61	0
Actinomyces sp. 410	2057800			4947.91	9888.31	16434	0	0	107.307	0	0	181.269	50.8957	779.231	644.846	11768.7	3457.4	140.402	10842.5	34889.6	0
Lacinutrix sp. Bg11-31	2057808			0	0	0	0	0	0	0	0	0	0	0	0	0	0	0	288.538	0	0
Olleya sp. Bg11-27	2058135			0	0	0	0	0	0	0	0	0	0	0	0	0	0	0	319.865	0	0
Polaribacter sp. ALD11	2058137			0	0	0	0	0	0	0	0	0	0	0	0	0	0	0	273.876	0	0
Shewanella sp. Pdp11	2059264			0	0	0	0	0	0	0	0	0	154.613	0	0	0	0	0	0	4690.47	0
Lysinibacillus sp. YS11	2072025			0	0	0	1089.23	1427.07	656.72	129.555	0	0	38.1687	0	0	0	0	0	0	0	0
Stenotrophomonas sp. SAU14A_NAIMI4_5	2072413			0	0	0	0	0	0	169.114	0	0	0	0	0	0	0	0	0	0	0
Stenotrophomonas sp. ESTM1D_MKCIP4_1	2072414			0	0	0	0	0	0	144.999	0	0	0	0	0	0	0	0	0	0	0
Citrobacter freundii complex sp. CFNIH3	2077147			0	0	0	0	0	0	156.704	0	0	0	0	0	0	0	0	0	0	0
Citrobacter freundii complex sp. CFNIH9	2077149			0	0	0	0	0	0	1264.34	0	0	0	0	0	0	0	0	0	0	0
Corynebacterium geronticis	2079234			0	0	0	0	0	0	0	0	0	31.3714	239.483	0	0	0	0	0	0	0
Actinomyces sp. Z16	2079536			15978.4	34467.7	56526.4	0	0	141.959	0	0	244.574	71.7772	991.057	10846.3	74956.1	12634.1	576.344	32571.2	93785.7	0
Acinetobacter sp. SWBY1	2079596			189.974	743.302	2635.59	0	0	0	284.453	1127.99	456.817	35.8952	0	0	0	0	0	3820.13	0	0
Corynebacterium pseudopelargi	2080757			0	0	0	0	0	0	0	0	0	31.0882	220.172	0	0	0	0	0	0	0
Pseudomonas sp. LH1G9	2083055			1864.26	1066.88	1424.34	0	0	0	0	0	0	0	0	0	0	0	0	0	0	589.099
Christensenella sp. Marseille-P3954	2086585			0	0	0	0	0	0	0	0	0	0	291.892	0	0	0	0	0	0	0
Nephila clavipes virus 2	2108205			0	0	0	0	0	0	0	0	0	85.4774	0	0	0	0	0	0	0	0
Olsenella sp. GAM18	2109685			2219.43	8038.41	8645.87	0	0	0	0	0	0	0	0	2312.74	46.6547	221.372	9.04529	0	0	0
Melaminivora sp. SC2-9	2109913			0	0	0	0	0	0	0	0	0	26.6381	0	0	0	0	0	0	0	0
Ottowia oryzae	2109914			0	0	0	0	0	0	0	0	307.1	58.7027	0	0	0	0	0	0	0	0
Simplicispira suum	2109915			0	0	0	0	0	0	0	0	0	28.644	0	0	0	0	0	0	0	0
Melaminivora sp. SC2-7	2116657			0	0	0	0	0	0	0	0	0	26.7982	0	0	0	0	0	0	0	0
Pseudomonas sp. LBUM920	2126069			0	0	0	0	0	0	0	0	0	0	0	0	0	0	0	0	0	3046.28
Tessaracoccus sp. Marseille-P5995	2161816			186.662	305.908	0	0	0	0	0	0	0	0	272.2	0	0	0	0	0	0	0
Dialister massiliensis	2161821			324.104	256.439	0	0	0	0	0	0	0	0	0	0	0	0	0	0	0	0
Miniimonas sp. S16	2171623			0	224.511	0	0	0	0	0	0	0	0	191.378	0	0	0	0	0	0	0
Streptococcus sp. Z15	2173853			135.077	0	0	189.108	216.533	114.202	138.761	0	293.895	0	1197.68	0	0	399193	8758.31	0	822546	0
Flavobacterium crocinum	2183896			0	0	0	0	0	0	0	0	0	0	0	0	0	0	0	408.512	0	0
Flavobacterium sediminis	2201181			0	0	0	0	0	0	0	0	0	0	0	0	0	0	0	879.9	0	0
Pseudomonas sp. 31-12	2201356			0	0	0	0	0	0	0	0	0	31.4996	0	0	0	0	0	0	0	2173.77
Pseudomonas sp. R2A2	2213057			0	0	0	0	0	0	0	0	0	0	0	0	0	0	0	0	0	434.921
Pseudomonas sp. LG1E9	2219057			0	0	0	0	0	0	0	0	0	0	0	0	0	0	0	0	0	2531.49
Flavobacterium sp. HYN0086	2249356			0	0	0	0	0	0	0	0	0	0	0	0	0	0	0	537.858	0	0
Flavobacterium sp. CJ74	2294119			0	0	0	0	0	0	0	0	0	0	0	0	0	0	0	300.227	0	0
Stenotrophomonas sp. G4	2303750			0	0	0	0	0	0	0	0	0	35.9577	0	0	0	0	0	0	0	0
Pseudomonas sp. K2W31S-8	2320867			0	0	0	0	0	0	0	0	0	0	0	0	0	0	0	0	0	1533.05
Actinomyces sp. 2129	2321394			427.767	977.517	3681.97	0	0	108.429	0	0	0	37.0247	746.113	0	492.56	8659.81	139.834	583.469	1901.81	0
Tenacibaculum sp. DSM 106434	2358479			0	0	0	0	0	0	0	0	0	0	0	0	0	0	0	375.591	0	0
Flavobacterium sp. 140616W15	2478552			331.292	728.032	2422.59	0	0	0	0	0	0	0	0	0	0	0	0	928.834	0	0
Chryseobacterium sp. 3008163	2478663			0	0	0	0	0	0	0	1596.09	0	0	0	0	0	0	0	0	0	0
Buttiauxella sp. 3AFRM03	2479367			0	286.995	0	0	0	0	143.497	0	0	0	0	0	0	0	4.36494	0	925.549	0
Pseudomonas sp. LTJR-52	2479392			0	0	0	0	0	0	0	0	0	0	0	0	0	0	0	0	0	740.539
Georgenia sp. ZLJ0423	2483799			125.87	262.812	0	0	0	0	0	0	0	0	0	0	0	0	0	0	0	0
Chryseobacterium sp. G0162	2487063			0	0	0	0	0	0	0	665.07	0	0	0	0	0	0	0	0	0	0
Chryseobacterium sp. G0186	2487064			0	0	0	0	0	0	0	452.69	0	0	0	0	0	0	0	0	0	0
Chryseobacterium sp. G0201	2487065			0	0	0	0	0	0	0	1156.57	0	0	0	0	0	0	0	0	0	0
Chryseobacterium sp. H6466	2487072			0	0	0	0	0	0	0	1113.56	0	0	0	0	0	0	0	0	0	0
Streptococcus sp. KCOM 2412	2490633			0	0	0	254.751	0	90.8699	0	0	0	0	214.831	0	0	0	0	0	0	0
Actinobaculum sp. 313	2495645			110.511	0	0	0	0	0	0	0	0	0	0	1012.65	28713.3	16073.9	264.72	75592.3	2883.03	0
Jeotgalibaca sp. H21T32	2496265			0	0	0	0	0	0	0	0	0	26.0965	0	0	0	0	0	0	0	0
Rheinheimera sp. LHK132	2498451			0	0	0	0	0	0	392.148	0	2334.96	0	0	1409.36	0	0	0	0	0	0
Pseudomonas sp. SNU WT1	2518644			0	0	0	0	0	0	338.325	704.189	0	0	0	0	0	0	0	750.295	0	2735.08

## Sheet: S10 MEGAN taxa table
# Supplementary Table S10. MEGAN taxa table of MALT raw alignment counts of reads assigned to genus- and species-level taxonomy using the NCBI nt reference database. Blank sample BkL2 had insufficient number of reads to be included in the analysis.
Taxon_name	NCBI_taxon_ID	BkE1	Gb1-wash	Gb2-wash	Ua2	Ua7	Ua13	Ua14	Ua9	Rt1	Rt5	Rt7	Rt11	Rt13
MALT input: no. of contaminant-filtered non-host reads	NA	571	32245027	3843208	5029371	6606176	1901600	17219945	7355434	212054	19632178	12091668	2507436	5943507
No. of reads aligned at all levels	NA	321	8794027	1044686	2278001	1295700	274551	1967542	2883599	44959	4124808	3786054	774867	894017
No. of reads unaligned	NA	250	23451000	2798522	2751370	5310476	1627049	15252403	4471835	167095	15507370	8305614	1732569	5049490
% reads unaligned	NA	43.7828	72.7275	72.8173	54.706	80.3865	85.5621	88.5741	60.7963	78.7983	78.9896	68.6887	69.0972	84.9581
Granulicella	940557	0	0	0	0	0	0	0	0	4	0	0	0	0
Bacteroides	816	0	974	0	995	1029	188	2851	0	27	2578	424	0	249
Bacteroides caccae	47678	0	0	0	0	0	0	385	0	0	0	0	0	0
Bacteroides caecimuris	1796613	0	0	0	0	369	39	1223	0	0	0	0	0	0
Bacteroides cellulosilyticus	246787	0	0	0	0	0	0	264	0	0	0	0	0	0
Bacteroides dorei	357276	0	0	0	0	0	35	552	0	0	0	0	0	0
Bacteroides fragilis	817	0	0	0	0	675	117	2873	0	0	703	0	0	0
Bacteroides helcogenes	290053	0	0	0	0	0	0	258	0	0	0	0	0	0
Bacteroides heparinolyticus	28113	0	918	0	0	1014	95	1304	0	84	0	0	0	0
Bacteroides ovatus	28116	0	0	0	0	0	0	474	0	0	0	0	0	0
Bacteroides salanitronis	376805	0	0	0	0	278	28	409	0	0	0	0	0	0
Bacteroides thetaiotaomicron	818	0	0	0	0	0	35	931	0	0	0	0	0	0
Bacteroides vulgatus	821	0	0	0	0	275	39	1139	0	0	0	0	0	0
Bacteroides xylanisolvens	371601	0	0	0	0	0	0	845	0	0	0	0	0	0
Bacteroides zoogleoformans	28119	0	0	0	0	283	71	989	0	0	0	0	0	0
Odoribacter	283168	0	0	0	0	0	0	0	0	0	0	0	0	0
Odoribacter splanchnicus	28118	0	0	0	0	0	0	511	0	0	0	0	0	0
Barnesiella	397864	0	0	0	0	0	0	0	0	0	0	0	0	0
Barnesiella viscericola	397865	0	0	0	0	0	43	578	0	0	0	0	0	0
Fermentimonas	1784836	0	0	0	0	0	0	0	0	0	0	0	0	0
Fermentimonas caenicola	1562970	0	0	0	0	481	154	967	0	0	0	0	0	109
Paludibacter	346096	0	0	0	0	0	0	1	0	0	0	0	0	0
Paludibacter propionicigenes	185300	0	0	0	0	0	42	326	0	0	1067	0	0	0
Parabacteroides	375288	0	0	0	0	138	59	396	0	0	0	0	0	0
Petrimonas	307628	0	0	0	187	408	135	595	0	0	0	0	0	323
Petrimonas mucosa	1642646	0	0	0	940	2332	757	7654	0	0	0	0	0	375
Porphyromonas	836	0	221	0	31	101	33	186	0	0	0	0	0	0
Porphyromonas asaccharolytica	28123	0	0	0	0	0	27	0	0	0	0	0	0	0
Porphyromonas cangingivalis	36874	0	0	0	0	0	29	0	0	0	0	0	0	0
Porphyromonas gingivalis	837	0	4718	0	4043	7962	5299	71903	0	0	0	0	0	0
Proteiniphilum	294702	0	0	0	0	4	0	3	0	0	0	0	0	0
Proteiniphilum saccharofermentans	1642647	0	0	0	4592	13243	5652	29439	514	0	0	0	774	11956
Tannerella	195950	0	597	2	47	154	5	383	0	0	0	0	0	20
Tannerella forsythia	28112	0	8719	779	7607	52044	10390	419109	0	0	0	0	0	467
Tannerella sp. oral taxon HOT-286	712710	0	0	107	0	0	45	1127	0	0	0	0	0	0
Prevotella	838	0	2615	167	110	481	96	2225	0	15	1005	0	82	166
Prevotella dentalis	52227	0	0	0	0	0	56	631	0	0	0	0	0	0
Prevotella denticola	28129	0	0	0	0	0	36	297	0	0	0	0	0	0
Prevotella enoeca	76123	0	0	280	0	0	32	1493	0	0	0	0	0	0
Prevotella fusca	589436	0	0	149	0	0	0	344	0	0	0	0	0	0
Prevotella intermedia	28131	0	6002	475	250	1004	378	8292	0	0	0	0	0	0
Prevotella jejuni	1177574	0	0	0	0	0	0	204	0	0	0	0	0	0
Prevotella melaninogenica	28132	0	0	0	0	0	0	229	0	0	0	0	0	0
Prevotella ruminicola	839	0	0	0	0	0	0	0	0	9	0	0	0	0
Alistipes	239759	0	0	0	0	148	12	22	0	0	0	0	0	0
Alistipes finegoldii	214856	0	0	0	0	0	0	207	0	0	0	0	0	0
Alistipes shahii	328814	0	0	0	0	0	49	302	0	5	0	0	0	0
Salinivirga	1970191	0	0	0	0	0	0	0	0	0	0	0	0	0
Salinivirga cyanobacteriivorans	1307839	0	0	0	0	0	31	0	0	0	0	0	0	0
Fibrella	861914	0	0	0	0	0	0	0	0	1	0	0	0	0
Fibrella aestuarina	651143	0	0	0	0	0	0	0	0	6	0	0	0	0
Spirosoma	107	0	0	0	0	0	0	0	0	6	0	0	0	0
Spirosoma rigui	564064	0	0	0	0	0	0	0	0	6	0	0	0	0
Hymenobacter	89966	0	0	0	0	0	0	329	0	40	0	1089	0	0
Hymenobacter nivis	1850093	0	0	0	0	0	0	0	0	36	0	0	0	0
Hymenobacter sedentarius	1411621	0	0	0	0	0	0	0	0	60	0	0	0	0
Hymenobacter sp. APR13	1356852	0	0	0	0	0	0	0	0	21	0	0	0	0
Hymenobacter sp. DG25A	1385663	0	0	0	0	0	0	0	0	7	0	0	0	0
Hymenobacter sp. PAMC 26554	1484116	0	0	0	0	0	0	0	0	62	0	0	0	0
Hymenobacter sp. PAMC 26628	1484118	0	0	0	0	0	0	0	0	72	0	0	0	0
Hymenobacter swuensis	1446467	0	0	0	0	0	0	0	0	16	0	0	0	0
Blattabacterium	34098	0	0	0	0	0	0	0	0	0	468	0	0	0
Fluviicola	332102	0	0	0	0	0	0	0	0	0	102	0	0	0
Fluviicola taffensis	191579	0	0	0	0	0	0	0	0	0	526	0	0	0
Aequorivita	153265	0	0	0	0	0	0	0	0	0	0	0	0	0
Aequorivita sublithincola	101385	0	0	0	0	0	0	0	0	0	666	0	0	0
Algibacter	261827	0	0	0	0	0	0	0	0	0	2	0	0	0
Algibacter alginicilyticus	1736674	0	0	0	0	0	0	0	0	0	1249	0	0	0
Capnocytophaga	1016	0	0	1189	4931	3417	2698	3642	0	0	3460	0	0	0
Capnocytophaga canimorsus	28188	0	0	0	5057	3552	2719	3864	0	0	1530	0	0	0
Capnocytophaga cynodegmi	28189	0	0	0	3741	2775	2105	1526	0	0	904	0	0	0
Capnocytophaga gingivalis	1017	0	0	3987	0	0	0	0	0	0	0	0	0	0
Capnocytophaga haemolytica	45243	0	0	0	0	0	58	0	0	0	0	0	0	0
Capnocytophaga leadbetteri	327575	0	0	131	0	0	64	0	0	0	0	0	0	0
Capnocytophaga ochracea	1018	0	0	187	0	0	43	0	0	0	0	0	0	0
Capnocytophaga sp. ChDC OS43	209053	0	0	476	0	0	50	0	0	0	0	0	0	0
Capnocytophaga sp. H2931	1945657	0	0	0	847	1030	738	1037	0	0	0	0	0	0
Capnocytophaga sp. H4358	1945658	0	0	0	912	726	697	560	0	0	0	0	0	0
Capnocytophaga sp. oral taxon 323	1705617	0	0	189	0	0	0	0	0	0	0	0	0	0
Capnocytophaga sp. oral taxon 864	1316593	0	0	239	0	0	32	0	0	0	0	0	0	0
Capnocytophaga sp. oral taxon 878	1316596	0	0	189	0	0	69	0	0	0	546	0	0	0
Capnocytophaga sputigena	1019	0	0	665	392	206	191	326	0	0	683	0	0	0
Cellulophaga	104264	0	0	0	0	0	23	0	0	0	216	0	0	0
Cellulophaga algicola	59600	0	0	0	0	0	0	0	0	0	1606	0	0	0
Cellulophaga baltica	76594	0	0	0	0	0	0	0	0	0	2383	0	0	0
Cellulophaga lytica	979	0	0	0	0	0	38	0	0	0	3279	0	0	0
Chryseobacterium	59732	0	3578	264	1096	644	54	216	868	11	1093	1129	0	0
Chryseobacterium camelliae	1265445	0	0	0	0	478	0	0	0	0	0	0	0	0
Chryseobacterium gallinarum	1324352	0	0	0	0	424	108	706	0	4	454	0	0	0
Chryseobacterium indologenes	253	0	0	1766	494	901	29	0	302	0	1780	0	0	0
Chryseobacterium piperi	558152	0	0	0	0	200	0	0	0	0	511	0	0	0
Chryseobacterium sp. IHB B 10212	1685010	0	0	0	0	719	0	0	325	0	853	0	0	0
Chryseobacterium sp. IHB B 17019	1721091	0	0	0	0	1065	0	0	0	0	0	0	0	0
Chryseobacterium sp. StRB126	878220	0	0	0	289	284	0	0	0	0	832	0	0	0
Chryseobacterium taklimakanense	536441	0	0	0	286	0	0	0	0	0	0	0	0	0
Croceibacter	216431	0	0	0	0	0	0	0	0	0	0	0	0	0
Croceibacter atlanticus	313588	0	0	0	0	0	0	0	0	0	1246	0	0	0
Dokdonia	326319	0	0	0	0	0	0	0	0	0	1756	0	0	0
Dokdonia sp. 4H-3-7-5	983548	0	0	0	0	0	0	0	0	0	552	0	0	0
Elizabethkingia	308865	0	0	0	594	228	59	0	0	0	695	0	0	0
Elizabethkingia anophelis	1117645	0	0	0	360	132	0	0	0	0	2631	0	0	0
Elizabethkingia genomosp. 3	1756149	0	0	0	0	0	0	0	0	0	546	0	0	0
Elizabethkingia genomosp. 4	1756150	0	0	0	0	0	0	0	0	0	579	0	0	0
Elizabethkingia meningoseptica	238	0	0	0	0	0	0	0	0	0	754	0	0	0
Elizabethkingia miricola	172045	0	0	0	0	0	0	0	0	0	511	0	0	0
Empedobacter	59734	0	0	0	0	0	0	0	0	0	0	0	0	0
Empedobacter brevis	247	0	0	0	0	0	0	0	0	0	0	0	0	0
Flavivirga	1209327	0	0	0	0	0	0	0	0	0	0	0	0	0
Flavivirga sp. ECD14	1803846	0	0	0	0	0	0	0	0	0	1038	0	0	0
Flavobacterium	237	0	2939	0	951	473	183	671	0	26	17559	960	0	0
Flavobacterium branchiophilum	55197	0	0	0	0	0	0	0	0	0	1834	0	0	0
Flavobacterium columnare	996	0	0	0	0	0	63	0	0	0	13458	0	0	0
Flavobacterium crassostreae	1763534	0	0	0	0	0	0	0	0	0	2150	0	0	0
Flavobacterium faecale	1355330	0	0	0	0	0	0	0	0	0	3831	0	0	0
Flavobacterium gilvum	1492737	0	0	0	0	0	0	0	0	0	2903	0	0	0
Flavobacterium indicum	312277	0	0	0	0	0	0	0	0	0	6642	0	0	0
Flavobacterium johnsoniae	986	1	0	0	0	0	66	0	0	12	8885	677	0	0
Flavobacterium psychrophilum	96345	0	0	0	238	0	71	0	0	7	10307	0	0	0
Flavobacterium sp. AJ004	1981981	0	0	0	0	0	0	0	0	0	2480	0	0	0
Flavobacterium sp. PK15	1306519	0	0	0	0	0	0	0	0	0	4428	0	0	0
Formosa	225842	0	0	0	0	0	0	0	0	0	30	0	0	0
Formosa agariphila	320324	0	0	0	0	0	0	0	0	0	1959	0	0	0
Formosa sp. Hel1_31_208	1798225	0	0	0	0	0	0	0	0	0	935	0	0	0
Formosa sp. Hel1_33_131	1336794	0	0	0	0	0	0	0	0	0	658	0	0	0
Formosa sp. Hel3_A1_48	1336795	0	0	0	0	0	0	0	0	0	507	0	0	0
Gillisia	244698	0	0	0	0	0	0	0	0	0	0	0	0	0
Gillisia sp. Hel1_33_143	1336796	0	0	0	0	0	0	0	0	0	1247	0	0	0
Gramella	292691	0	0	0	0	0	48	0	0	0	580	0	0	0
Gramella forsetii	411153	0	0	0	0	0	0	0	0	0	755	0	0	0
Gramella sp. LPB0144	1913577	0	0	0	0	0	0	0	0	0	470	0	0	0
Gramella sp. MAR_2010_102	1250231	0	0	0	0	0	0	0	0	0	584	0	0	0
Gramella sp. MAR_2010_147	1250205	0	0	0	0	0	0	0	0	0	562	0	0	0
Lacinutrix	291183	0	0	0	0	0	30	0	0	0	131	0	0	0
Lacinutrix sp. 5H-3-7-4	983544	0	0	0	0	0	0	0	0	0	1525	0	0	0
Lacinutrix venerupis	1486034	0	0	0	0	0	0	0	0	0	1551	0	0	0
Lutibacter	358023	0	0	0	0	0	29	0	0	0	6	0	0	0
Lutibacter profundi	1622118	0	0	0	0	0	0	0	0	0	1329	0	0	0
Lutibacter sp. LPB0138	1850246	0	0	0	0	0	0	0	0	0	1734	0	0	0
Maribacter	252356	0	0	0	0	0	41	0	0	0	495	0	0	0
Maribacter sp. 1_2014MBL_MicDiv	1644130	0	0	0	0	0	0	0	0	0	530	0	0	0
Maribacter sp. HTCC2170	313603	0	0	0	0	0	0	0	0	0	610	0	0	0
Maribacter sp. MAR_2009_60	1250153	0	0	0	0	0	0	0	0	0	556	0	0	0
Maribacter sp. T28	1836467	0	0	0	0	0	0	0	0	0	891	0	0	0
Myroides	76831	0	0	703	0	0	160	0	0	4	192974	0	0	0
Myroides odoratimimus	76832	0	0	0	0	0	0	0	0	0	42403	0	0	0
Myroides odoratus	256	0	0	0	0	0	0	0	0	0	1120	0	0	0
Myroides profundi	480520	0	0	458	0	0	136	0	0	0	55364	0	0	0
Myroides sp. A21	1583100	0	0	0	0	0	0	0	0	0	34862	0	0	0
Myroides sp. ZB35	1458492	0	0	0	0	0	0	0	0	0	31537	0	0	0
Nonlabens	363408	0	0	0	0	0	27	0	0	0	1852	0	0	0
Nonlabens dokdonensis	328515	0	0	0	0	0	0	0	0	0	757	0	0	0
Ornithobacterium	28250	0	0	0	0	0	0	0	0	0	0	0	0	0
Ornithobacterium rhinotracheale	28251	0	0	0	0	259	47	1810	0	0	534	0	0	0
Polaribacter	52959	0	0	0	465	157	107	0	0	0	1948	0	0	0
Polaribacter reichenbachii	996801	0	0	0	0	0	0	0	0	0	2067	0	0	0
Polaribacter sejongensis	985043	0	0	0	0	0	0	0	0	0	1449	0	0	0
Polaribacter sp. BM10	1529069	0	0	0	0	0	0	0	0	0	791	0	0	0
Polaribacter sp. Hel1_33_78	1336804	0	0	0	0	0	0	0	0	0	1160	0	0	0
Polaribacter sp. KT 15	1896175	0	0	0	0	0	0	0	0	0	788	0	0	0
Polaribacter sp. KT25b	1855336	0	0	0	0	0	0	0	0	0	1730	0	0	0
Polaribacter sp. MED152	313598	0	0	0	0	0	0	0	0	0	1284	0	0	0
Polaribacter sp. SA4-10	754397	0	0	0	0	0	0	0	0	0	1661	0	0	0
Polaribacter sp. SA4-12	1312072	0	0	0	0	0	0	0	0	0	1598	0	0	0
Polaribacter vadi	1774273	0	0	0	0	0	0	0	0	0	1400	0	0	0
Psychroflexus	83612	0	0	0	0	0	0	0	0	0	0	0	0	0
Psychroflexus torquis	57029	0	0	0	0	0	0	0	0	0	568	0	0	0
Riemerella	34084	0	0	0	3	2	0	0	0	0	3	0	0	0
Riemerella anatipestifer	34085	0	0	0	1418	238	73	0	0	0	1438	0	0	0
Salegentibacter	143222	0	0	0	0	0	0	0	0	0	39	0	0	0
Salegentibacter salegens	143223	0	0	0	0	0	0	0	0	0	653	0	0	0
Salegentibacter sp. T436	1729720	0	0	0	0	0	0	0	0	0	602	0	0	0
Sediminicola	389486	0	0	0	0	0	0	0	0	0	0	0	0	0
Sediminicola sp. YIK13	1453352	0	0	0	0	0	0	0	0	0	486	0	0	0
Seonamhaeicola	1649495	0	0	0	0	0	0	0	0	0	0	0	0	0
Seonamhaeicola sp. S2-3	1936081	0	0	0	0	0	0	0	0	0	1399	0	0	0
Siansivirga	1204360	0	0	0	0	0	0	0	0	0	0	0	0	0
Siansivirga zeaxanthinifaciens	762954	0	0	0	0	0	0	0	0	0	1063	0	0	0
Tenacibaculum	104267	0	0	0	273	0	40	0	0	0	728	0	0	0
Tenacibaculum dicentrarchi	669041	0	0	0	0	0	0	0	0	0	1519	0	0	0
Tenacibaculum jejuense	584609	0	0	0	0	0	0	0	0	0	2421	0	0	0
Tenacibaculum maritimum	107401	0	0	0	0	0	0	0	0	0	1091	0	0	0
Tenacibaculum sp. LPB0136	1850252	0	0	0	0	0	0	0	0	0	1829	0	0	0
Tenacibaculum sp. SZ-18	754423	0	0	0	0	0	0	0	0	0	2040	0	0	0
Weeksella	1013	0	0	0	0	0	0	0	0	0	0	0	0	0
Weeksella virosa	1014	0	0	0	817	0	0	0	0	0	914	0	0	0
Wenyingzhuangia	1518147	0	0	0	0	0	0	0	0	0	0	0	0	0
Wenyingzhuangia fucanilytica	1790137	0	0	0	0	0	0	0	0	0	2103	0	0	0
Winogradskyella	286104	0	0	0	0	0	27	0	0	0	76	0	0	0
Winogradskyella sp. J14-2	1936080	0	0	0	0	0	0	0	0	0	887	0	0	0
Winogradskyella sp. PC-19	754417	0	0	0	0	0	0	0	0	0	964	0	0	0
Winogradskyella sp. PG-2	754409	0	0	0	0	0	0	0	0	0	1140	0	0	0
Winogradskyella sp. RHA_55	1249933	0	0	0	0	0	0	0	0	0	1517	0	0	0
Zunongwangia	417127	0	0	0	0	0	0	0	0	0	0	0	0	0
Zunongwangia profunda	398743	0	0	0	0	0	0	0	0	0	647	0	0	0
Mucilaginibacter	423349	0	0	0	0	0	0	0	0	7	0	0	0	0
Mucilaginibacter sp. PAMC 26640	1300914	0	0	0	0	0	0	0	0	8	0	0	0	0
Pedobacter	84567	0	0	0	0	0	0	0	0	14	1383	0	0	0
Pedobacter cryoconitis	188932	0	0	0	0	0	0	0	0	50	0	0	0	0
Pseudopedobacter	1649482	0	0	0	0	0	0	0	0	0	0	0	0	0
Pseudopedobacter saltans	151895	0	0	0	0	0	0	0	0	4	419	0	0	0
Solitalea	929509	0	0	0	0	0	0	0	0	0	0	0	0	0
Solitalea canadensis	995	0	0	0	0	0	0	0	0	0	499	0	0	0
Sphingobacterium	28453	0	1394	107	535	0	40	0	0	0	1035	0	0	0
Sphingobacterium mizutaii	1010	0	0	0	0	0	0	0	0	0	496	0	0	0
Sphingobacterium sp. B29	1933220	0	0	0	0	0	0	0	0	0	0	0	0	0
Sphingobacterium sp. ML3W	1538644	0	2920	0	0	0	50	0	0	0	1331	0	0	0
Sphingobacterium sp. PM2-P1-29	403776	0	10360	0	0	0	115	0	0	0	2021	0	0	0
Chlorobaculum	256319	0	0	0	0	0	0	200	0	0	0	0	0	0
Fibrobacter	832	0	0	0	0	0	0	0	0	0	0	0	0	0
Fibrobacter succinogenes	833	0	0	0	0	0	0	0	0	6	0	0	0	0
Fusobacterium	848	0	2404	2720	14113	7159	2227	2347	0	9	1797	0	81	226
Fusobacterium gonidiaformans	849	0	0	0	0	0	37	0	0	0	999	0	0	0
Fusobacterium hwasookii	1583098	0	0	898	6296	3381	1039	1011	0	0	0	0	0	0
Fusobacterium mortiferum	850	0	0	0	0	0	39	0	0	0	0	0	0	0
Fusobacterium necrophorum	859	0	0	0	0	415	236	431	0	0	78046	0	0	0
Fusobacterium nucleatum	851	0	3279	10069	47860	26029	8495	8163	0	0	0	0	0	93
Fusobacterium periodonticum	860	0	0	949	5102	2587	1123	1088	0	0	0	0	0	0
Fusobacterium sp. oral taxon 203	671211	0	0	682	2322	1300	408	312	0	0	0	0	0	0
Fusobacterium ulcerans	861	0	0	0	0	0	29	0	0	0	0	0	0	0
Fusobacterium varium	856	0	0	0	0	0	60	0	0	25	0	0	0	1553
Leptotrichia	32067	0	0	339	426	271	97	371	0	0	812	0	141	71
Leptotrichia buccalis	40542	0	0	3994	0	421	254	0	0	0	0	0	0	139
Leptotrichia sp. canine oral taxon 319	1151556	0	0	0	0	0	36	0	0	0	0	0	0	0
Leptotrichia sp. oral taxon 212	712357	0	0	528	375	1199	753	0	0	0	0	0	0	173
Leptotrichia sp. oral taxon 498	712368	0	0	456	0	309	189	0	0	0	0	0	0	98
Leptotrichia sp. oral taxon 847	1785996	0	0	445	0	304	178	0	0	0	0	0	0	107
Sebaldella	32068	0	0	0	0	0	0	0	0	0	0	0	0	0
Sebaldella termitidis	826	0	0	0	0	132	83	0	0	0	0	0	0	0
Sneathia	168808	0	0	0	0	0	1	0	0	0	0	0	0	0
Sneathia amnii	187101	0	0	0	0	0	30	0	0	0	0	0	0	0
Streptobacillus	34104	0	0	0	0	1	0	2	0	0	0	0	0	2
Streptobacillus moniliformis	34105	0	0	0	0	472	179	527	0	0	0	0	0	94
Brevundimonas	41275	0	2547	0	0	389	50	0	0	17	0	484	0	0
Brevundimonas diminuta	293	0	991	0	0	281	63	0	0	0	0	0	0	0
Brevundimonas naejangsanensis	588932	0	0	0	0	208	62	0	0	0	0	0	0	0
Brevundimonas sp. LM2	1938605	0	0	0	0	0	0	0	0	15	0	0	0	0
Brevundimonas subvibrioides	74313	0	0	0	0	0	0	0	0	8	0	0	0	0
Brevundimonas vesicularis	41276	0	0	0	0	0	0	0	0	4	0	0	0	0
Caulobacter	75	0	0	0	0	0	0	203	0	11	0	0	0	0
Caulobacter sp. K31	366602	0	0	0	0	0	0	0	0	7	0	0	0	0
Caulobacter vibrioides	155892	0	0	0	0	0	0	0	0	6	0	0	0	0
Phenylobacterium	20	0	0	0	0	0	0	0	0	5	0	0	0	0
Aureimonas	414371	0	0	0	0	0	0	0	0	1	0	0	0	0
Aureimonas sp. AU20	1349819	0	0	0	0	0	0	0	0	4	0	0	0	0
Chelatococcus	28209	0	0	0	0	0	0	0	0	5	0	0	0	0
Afipia	1033	0	0	2	0	0	0	0	0	0	0	0	0	0
Afipia sp. GAS231	1882747	0	0	157	0	0	0	0	0	0	0	0	0	0
Bosea	85413	0	0	150	0	0	0	0	0	1	0	0	0	0
Bosea sp. PAMC 26642	1792307	0	0	0	0	0	0	0	0	9	0	0	0	0
Bosea sp. RAC05	1842539	0	0	0	0	0	0	0	0	6	0	0	0	0
Bosea vaviloviae	1526658	0	0	0	0	0	0	0	0	4	0	0	0	0
Bradyrhizobium	374	0	1152	1771	0	160	50	681	0	36	982	501	0	105
Bradyrhizobium canariense	255045	0	0	143	0	0	0	0	0	0	0	0	0	0
Bradyrhizobium diazoefficiens	1355477	1	0	301	0	0	0	0	0	5	0	0	0	0
Bradyrhizobium erythrophlei	1437360	0	0	680	0	0	0	0	0	8	0	0	0	0
Bradyrhizobium icense	1274631	0	0	197	0	0	0	0	0	8	0	0	0	0
Bradyrhizobium japonicum	375	0	0	323	0	0	0	0	0	5	0	0	0	0
Bradyrhizobium lablabi	722472	0	0	235	0	0	0	0	0	7	0	0	0	0
Bradyrhizobium oligotrophicum	44255	0	0	105	0	0	0	0	0	0	0	0	0	0
Bradyrhizobium ottawaense	931866	0	0	180	0	0	0	0	0	0	0	0	0	0
Bradyrhizobium sp.	376	2	0	174	0	0	0	0	0	0	0	0	0	0
Bradyrhizobium sp. BTAi1	288000	0	0	104	0	0	0	0	0	0	0	0	0	0
Bradyrhizobium sp. CCGE-LA001	1223566	0	0	131	0	0	0	0	0	0	0	0	0	0
Bradyrhizobium sp. ORS 285	115808	0	0	116	0	0	0	0	0	0	0	0	0	0
Bradyrhizobium sp. ORS 3257	167468	0	0	107	0	0	0	0	0	5	0	0	0	0
Bradyrhizobium sp. S23321	335659	0	0	141	0	0	0	0	0	0	0	0	0	0
Nitrobacter	911	0	0	0	0	0	0	0	0	3	0	0	0	0
Nitrobacter hamburgensis	912	0	0	0	0	0	0	0	0	4	0	0	0	0
Rhodopseudomonas	1073	0	0	1	0	0	0	2	0	0	0	0	0	0
Rhodopseudomonas palustris	1076	1	0	465	0	0	0	273	0	14	0	0	0	0
Brucella	234	0	0	0	0	0	0	0	0	4	0	0	0	0
Ochrobactrum	528	0	1407	2524	0	0	32	0	0	0	0	0	0	0
Ochrobactrum pituitosum	571256	0	0	2073	0	0	0	0	0	0	0	0	0	0
Ochrobactrum pseudogrignonense	419475	0	0	2532	0	0	0	0	0	0	0	0	0	0
Ochrobactrum sp. A44	271865	0	1621	0	0	0	0	0	0	0	0	0	0	0
Devosia	46913	0	0	105	0	0	0	0	0	5	0	0	0	0
Devosia sp. A16	1736675	0	0	0	0	0	0	0	0	4	0	0	0	0
Hyphomicrobium	81	0	0	137	0	0	0	0	0	0	0	0	0	0
Rhodoplanes	29407	0	0	0	0	0	0	0	0	0	0	0	0	0
Rhodoplanes sp. Z2-YC6860	674703	0	0	244	0	0	0	0	0	0	0	0	0	0
Methylobacterium	407	2	1283	734	0	0	31	585	0	41	582	440	0	107
Methylobacterium aquaticum	270351	0	0	0	0	0	0	0	0	4	0	0	0	0
Methylobacterium extorquens group	578822	0	0	0	0	0	0	0	0	0	0	0	0	0
Methylobacterium extorquens	408	0	0	0	0	0	0	0	0	8	0	0	0	0
Microvirga	186650	0	0	0	0	0	0	0	0	3	0	0	0	0
Microvirga ossetica	1882682	0	0	0	0	0	0	0	0	5	0	0	0	0
Aminobacter	31988	0	0	0	0	0	0	0	0	5	0	0	0	0
Mesorhizobium	68287	0	0	323	0	0	0	202	0	12	430	0	0	0
Mesorhizobium amorphae	71433	0	0	0	0	0	0	0	0	4	0	0	0	0
Nitratireductor	245876	0	0	0	0	0	0	0	0	0	0	0	0	0
Nitratireductor basaltis	472175	1	0	0	0	0	0	0	0	0	0	0	0	0
Agrobacterium	357	0	1129	171	0	0	0	229	0	6	0	0	0	0
Agrobacterium tumefaciens complex	1183400	0	0	0	0	0	0	0	0	2	0	0	0	0
Agrobacterium tumefaciens	358	0	0	0	0	0	0	0	0	4	0	0	0	0
Neorhizobium	1525371	0	0	0	0	0	0	0	0	0	0	0	0	0
Neorhizobium galegae	399	0	0	0	0	0	0	0	0	4	0	0	0	0
Rhizobium	379	0	1579	464	0	273	67	656	0	19	510	424	0	139
Rhizobium leguminosarum	384	0	0	0	0	0	0	0	0	7	0	0	0	0
Rhizobium phaseoli	396	0	0	0	0	0	0	0	0	6	0	0	0	0
Rhizobium sp. ACO-34A	1571470	0	0	0	0	0	0	0	0	5	0	0	0	0
Ensifer	106591	0	0	0	0	0	0	0	0	0	0	0	0	0
Ensifer adhaerens	106592	0	0	0	0	0	0	0	0	5	0	0	0	0
Sinorhizobium	28105	0	0	217	0	0	0	260	0	11	0	0	0	0
Sinorhizobium meliloti	382	0	0	0	0	0	0	0	0	5	0	0	0	0
Paracoccus	265	0	0	108	0	175	42	207	0	4	0	0	0	0
Phaeobacter	302485	0	0	0	0	0	0	199	0	0	0	0	0	0
Rhodobacter	1060	0	0	0	0	0	0	0	0	3	0	0	0	0
Rhodobacter sphaeroides	1063	0	0	0	0	0	0	0	0	6	0	0	0	0
Roseomonas	125216	0	0	0	0	0	0	0	0	5	0	0	0	0
Azospirillum	191	0	1354	152	0	166	40	464	0	15	0	0	0	0
Altererythrobacter	361177	0	0	0	0	0	0	0	0	4	0	0	0	0
Erythrobacter	1041	0	0	0	0	0	0	0	0	5	0	0	0	0
Erythrobacter litoralis	39960	0	0	0	0	0	0	0	0	5	0	0	0	0
Porphyrobacter	1111	0	0	0	0	0	0	0	0	4	0	0	0	0
Porphyrobacter sp. CACIAM 03H1	2003315	0	0	0	0	0	0	0	0	4	0	0	0	0
Blastomonas	150203	0	0	0	0	0	0	0	0	3	0	0	0	0
Blastomonas sp. RAC04	1842535	0	0	0	0	0	0	0	0	5	0	0	0	0
Novosphingobium	165696	0	0	0	0	0	0	0	0	6	0	0	0	0
Rhizorhabdus	1649486	0	0	0	0	0	0	0	0	0	0	0	0	0
Rhizorhabdus dicambivorans	1850238	0	0	0	0	0	0	0	0	5	0	0	0	0
Sphingobium	165695	0	0	125	79	0	0	276	0	24	494	0	0	0
Sphingobium yanoikuyae	13690	1	0	0	298	0	0	0	0	5	0	0	0	0
Sphingomonas	13687	0	0	274	0	0	0	258	0	45	1141	1102	0	143
Sphingomonas hengshuiensis	1609977	0	0	0	0	0	0	0	0	12	0	0	0	0
Sphingomonas indica	941907	0	0	0	0	0	0	0	0	4	0	0	0	0
Sphingomonas koreensis	93064	0	0	0	0	0	0	0	0	5	0	0	0	0
Sphingomonas melonis	152682	0	0	0	0	0	0	0	0	21	0	0	0	0
Sphingomonas panacis	1560345	0	0	0	0	0	0	0	0	21	0	0	0	0
Sphingomonas sanxanigenens	397260	0	0	0	0	0	0	0	0	12	0	0	0	0
Sphingomonas sp. Cra20	1327635	0	0	0	0	0	0	0	0	11	0	0	0	0
Sphingomonas sp. JJ-A5	1921510	0	0	0	0	0	0	0	0	4	0	0	0	0
Sphingomonas sp. LK11	1390395	0	0	0	0	0	0	0	0	17	0	0	0	0
Sphingomonas sp. LM7	1938607	0	0	0	0	0	0	0	0	12	0	0	0	0
Sphingomonas sp. NIC1	1961362	0	0	0	0	0	0	0	0	18	0	0	0	0
Sphingomonas taxi	1549858	0	0	0	0	0	0	0	0	36	0	0	0	0
Sphingomonas wittichii	160791	0	0	0	0	0	0	0	0	4	0	0	0	0
Sphingopyxis	165697	0	0	0	0	0	31	0	0	17	644	0	0	0
Sphingopyxis macrogoltabida	33050	0	0	0	0	0	0	0	0	4	0	0	0	0
Phreatobacter	1632780	0	0	0	0	0	0	0	0	0	0	0	0	0
Phreatobacter sp. S-12	1868589	0	0	0	0	0	0	0	0	5	0	0	0	0
Achromobacter	222	0	5363	216	546	678	134	477	0	0	1283	448	0	0
Achromobacter sp. ABKXT	1758194	0	0	0	0	0	27	0	0	0	0	0	0	0
Achromobacter xylosoxidans	85698	0	2449	0	0	308	82	289	0	0	0	0	0	0
Alcaligenes	507	0	0	6	0	152	13	0	0	0	525	0	0	0
Alcaligenes faecalis	511	0	0	221	0	0	63	0	0	0	0	0	0	0
Bordetella	517	0	7013	358	522	1294	272	1275	0	12	1614	461	0	206
Bordetella genomosp. 13	463040	0	0	0	0	0	28	0	0	0	0	0	0	0
Bordetella hinzii	103855	0	0	0	0	0	49	0	0	0	0	0	0	0
Bordetella pertussis	520	0	1374	0	0	283	60	427	0	0	0	0	0	0
Bordetella petrii	94624	0	0	0	0	0	31	0	0	0	0	0	0	0
Castellaniella	359336	0	0	0	0	0	0	0	0	0	0	0	0	0
Castellaniella defragrans	75697	0	1186	0	0	169	48	0	0	0	0	0	0	0
Orrella	1921582	0	0	0	0	0	0	0	0	0	0	0	0	0
Orrella dioscoreae	1851544	0	0	0	0	0	32	0	0	0	0	0	0	0
Burkholderia	32008	2	3394	459	513	669	169	1318	0	14	1320	547	110	200
Burkholderia cepacia complex	87882	0	3427	301	277	682	156	1198	0	14	840	416	0	99
Burkholderia contaminans	488447	1	0	0	0	0	0	0	0	0	0	0	0	0
Burkholderia gladioli	28095	0	0	0	0	158	38	0	0	4	0	0	0	0
Burkholderia ubonensis	101571	1	0	0	0	0	0	0	0	0	0	0	0	0
pseudomallei group	111527	0	1790	146	0	342	75	646	0	5	0	0	0	0
Burkholderia pseudomallei	28450	0	0	0	0	133	29	0	0	0	0	0	0	0
Cupriavidus	106589	0	5026	190	395	993	146	865	0	8	1106	0	0	0
Cupriavidus gilardii	82541	0	0	0	0	0	28	0	0	0	0	0	0	0
Cupriavidus nantongensis	1796606	0	0	0	0	0	30	0	0	0	0	0	0	0
Cupriavidus necator	106590	0	0	0	0	0	29	0	0	0	0	0	0	0
Cupriavidus taiwanensis	164546	0	0	0	0	0	28	0	0	0	0	0	0	0
Pandoraea	93217	0	1607	0	0	443	88	659	0	6	542	0	0	0
Paraburkholderia	1822464	0	1249	209	0	271	70	516	0	4	440	0	0	90
Polynucleobacter	44013	0	0	0	0	0	0	0	0	0	540	0	0	111
Polynucleobacter difficilis	556054	1	0	0	0	0	0	0	0	0	0	0	0	0
Ralstonia	48736	0	2727	181	454	372	111	680	0	4	714	388	0	110
Ralstonia mannitolilytica	105219	0	0	0	0	171	0	0	0	0	0	0	0	0
Ralstonia pickettii	329	2	0	0	0	164	29	0	0	0	0	0	0	0
Ralstonia solanacearum	305	0	2598	0	0	502	129	592	0	6	413	0	0	0
Acidovorax	12916	0	4761	181	1580	1289	319	1091	0	17	4460	8841	0	284
Acidovorax avenae	80867	0	2102	0	418	833	211	388	0	0	1909	673	0	0
Acidovorax citrulli	80869	0	0	0	0	207	41	0	0	0	0	0	0	0
Acidovorax ebreus	721785	0	0	0	0	246	53	0	0	0	0	0	0	0
Acidovorax sp. JS42	232721	1	0	0	0	337	35	0	0	0	0	456	0	0
Acidovorax sp. KKS102	358220	0	0	0	0	276	57	0	0	0	992	1943	0	0
Acidovorax sp. NA2	1662456	0	0	0	0	0	28	0	0	0	426	1338	0	0
Acidovorax sp. NA3	553814	0	0	0	0	142	0	0	0	0	422	1452	0	0
Acidovorax sp. P3	1662457	0	0	0	0	0	0	0	0	0	0	387	0	0
Acidovorax sp. RAC01	1842533	0	0	0	0	351	62	0	0	4	829	996	0	0
Acidovorax sp. T1	1858609	0	0	0	0	322	90	0	0	0	885	3398	0	0
Alicycliphilus	201096	0	2	0	0	0	0	0	0	0	0	0	0	0
Alicycliphilus denitrificans	179636	0	1164	0	392	1455	156	198	0	0	1001	423	0	0
Comamonas	283	0	999	63	533	303	29	281	339	7	588	560	0	127
Comamonas aquatica	225991	0	2529	249	24769	17801	96	255	9798	0	2064	2286	0	0
Comamonas kerstersii	225992	0	1478	0	352	372	72	0	0	0	1404	1649	0	0
Comamonas serinivorans	1082851	0	0	0	0	561	141	0	0	0	723	0	0	0
Comamonas testosteroni	285	1	2334	408	3345	984	1936	322	303	0	4599	2429	0	574
Curvibacter	281915	0	0	0	0	209	32	0	0	0	452	0	0	0
Curvibacter sp. AEP1-3	1844971	0	0	0	0	0	33	0	0	0	0	0	0	0
Delftia	80865	0	4002	206	11481	711	185	469	0	7	3391	1650	0	0
Delftia acidovorans	80866	0	0	0	3018	251	78	0	0	0	1108	0	0	0
Delftia sp. Cs1-4	742013	1	0	0	1503	0	0	339	0	0	423	0	0	0
Delftia sp. HK171	1920191	0	0	0	1593	0	0	0	0	0	0	0	0	0
Delftia tsuruhatensis	180282	0	0	0	1088	181	37	0	0	0	771	0	0	0
Diaphorobacter	238749	0	0	0	0	2	1	0	0	0	0	0	0	0
Diaphorobacter polyhydroxybutyrativorans	1546149	0	0	0	0	211	40	0	0	0	0	0	0	0
Hydrogenophaga	47420	0	1051	0	334	24	6	319	0	5	860	0	0	0
Hydrogenophaga sp. LPB0072	1763535	0	0	0	0	162	29	0	0	0	0	0	0	0
Hydrogenophaga sp. PBC	795665	0	0	0	0	499	104	0	0	0	0	0	0	0
Hydrogenophaga sp. RAC07	1842537	0	0	0	0	302	93	0	0	0	0	0	0	0
Limnohabitans	665874	0	0	0	0	97	7	0	0	0	684	0	0	78
Limnohabitans sp. 103DPR2	1678129	0	0	0	0	0	28	0	0	0	0	0	0	98
Limnohabitans sp. 63ED37-2	1678128	0	0	0	0	225	64	0	0	0	0	0	0	0
Melaminivora	1649468	0	1363	0	381	37	6	308	0	0	48	507	0	0
Ottowia	219181	0	657	19	22	57	14	11	0	5	201	0	0	64
Ottowia sp. oral taxon 894	1658672	0	11659	720	642	2443	469	787	0	0	0	0	0	145
Polaromonas	52972	0	0	0	232	11	3	288	0	4	69	0	0	0
Polaromonas naphthalenivorans	216465	0	0	0	0	215	69	0	0	0	600	0	0	0
Polaromonas sp. JS666	296591	0	0	0	0	232	57	0	0	0	474	0	0	0
Ramlibacter	174951	0	1	0	0	1	0	0	0	0	0	0	0	0
Ramlibacter tataouinensis	94132	0	1350	0	0	678	129	282	0	6	594	0	0	0
Rhodoferax	28065	0	902	0	317	6	4	405	0	4	724	481	0	175
Rhodoferax antarcticus	81479	0	0	0	0	156	45	0	0	0	419	0	0	0
Rhodoferax ferrireducens	192843	0	0	0	0	167	37	0	0	0	0	0	0	0
Rhodoferax saidenbachensis	1484693	0	0	0	0	180	44	0	0	0	0	0	0	0
Rhodoferax sp. DCY110	1842727	0	0	0	0	239	77	0	0	0	447	0	0	0
Variovorax	34072	0	1943	175	524	257	61	464	0	6	1581	922	0	101
Variovorax boronicumulans	436515	0	0	0	0	207	43	0	0	4	0	0	0	0
Variovorax paradoxus	34073	0	1028	0	0	528	144	255	0	19	926	0	0	0
Variovorax sp. HW608	1034889	0	0	0	0	327	51	0	0	6	0	0	0	0
Variovorax sp. PAMC 28711	1795631	0	0	0	0	0	0	0	0	12	0	0	0	0
Verminephrobacter	364316	0	0	0	0	19	2	0	0	0	12	0	0	0
Verminephrobacter eiseniae	364317	0	0	0	0	271	78	0	0	0	479	0	0	0
Collimonas	202907	0	0	0	0	283	45	324	0	4	0	0	0	0
Collimonas arenae	279058	0	0	0	0	0	0	0	0	6	0	0	0	0
Collimonas pratensis	279113	0	0	0	0	0	0	0	0	8	0	0	0	0
Herbaspirillum	963	0	2557	0	0	284	40	336	0	6	580	0	0	0
Herbaspirillum frisingense	92645	0	0	0	0	160	35	0	0	0	0	0	0	0
Herbaspirillum hiltneri	341045	0	0	0	0	0	0	0	0	4	0	0	0	0
Herbaspirillum rubrisubalbicans	80842	0	0	0	0	0	29	0	0	0	0	0	0	0
Herbaspirillum seropedicae	964	0	0	0	0	226	40	267	0	0	0	0	0	0
Herminiimonas	303379	0	0	0	0	0	0	0	0	4	0	0	0	0
Janthinobacterium	29580	0	2991	0	0	479	53	435	0	11	1587	15518	0	147
Janthinobacterium agaricidamnosum	55508	0	0	0	0	0	0	0	0	5	0	586	0	0
Janthinobacterium sp. 1_2014MBL_MicDiv	1644131	0	1831	0	0	0	30	0	0	7	0	7451	0	0
Janthinobacterium sp. LM6	1938606	1	2011	0	0	0	61	0	0	0	574	13851	0	0
Janthinobacterium sp. Marseille	375286	0	0	0	0	285	0	0	0	0	0	0	0	0
Janthinobacterium svalbardensis	368607	0	6805	0	0	0	34	0	0	6	2193	36521	0	0
Massilia	149698	0	3399	162	401	782	108	624	0	11	501	1155	0	0
Massilia putida	1141883	0	0	0	0	536	0	0	0	7	0	0	0	0
Massilia sp. NR 4-1	1678028	0	0	0	0	206	0	0	0	7	0	0	0	0
Massilia sp. WG5	1707785	0	0	0	0	1042	0	0	0	9	0	0	0	0
Massilia timonae	47229	0	0	0	658	3309	152	0	0	16	0	0	0	0
Aquabacterium	92793	0	0	0	0	0	0	0	0	0	0	0	0	0
Aquabacterium olei	1296669	0	0	0	0	195	44	0	0	0	0	0	0	0
Leptothrix	88	0	0	0	0	0	0	0	0	0	0	0	0	0
Leptothrix cholodnii	34029	0	0	0	0	235	69	0	0	0	0	0	0	0
Methylibium	316612	0	0	0	0	7	1	0	0	0	0	0	0	0
Methylibium petroleiphilum	105560	0	0	0	0	158	33	0	0	0	0	0	0	0
Mitsuaria	65047	0	0	0	0	0	0	0	0	0	0	0	0	0
Mitsuaria sp. 7	1658665	0	0	0	0	0	33	0	0	0	0	0	0	0
Paucibacter	318147	0	0	0	0	0	0	0	0	0	0	0	0	0
Paucibacter sp. KCTC 42545	1768242	0	0	0	0	153	36	0	0	0	0	0	0	0
Rhizobacter	212743	0	0	0	0	0	0	0	0	0	0	0	0	0
Rhizobacter gummiphilus	946333	0	0	0	0	171	45	0	0	4	0	0	0	0
Roseateles	93681	0	0	0	0	0	0	0	0	0	0	0	0	0
Roseateles depolymerans	76731	0	0	0	0	158	41	0	0	0	0	0	0	0
Rubrivivax	28067	0	0	0	0	0	0	0	0	0	0	0	0	0
Rubrivivax gelatinosus	28068	0	972	0	0	230	65	0	0	8	0	0	0	0
Thiomonas	32012	0	0	0	0	158	36	274	0	0	0	0	0	0
Thiomonas intermedia	926	0	0	0	0	184	32	0	0	0	0	0	0	0
Thiobacillus	919	0	0	0	0	0	0	0	0	0	0	0	0	0
Thiobacillus denitrificans	36861	0	0	0	0	0	0	248	0	0	0	0	0	0
Aquaspirillum	187	0	0	0	0	0	0	0	0	0	0	0	0	0
Aquaspirillum sp. LM1	1938604	0	0	0	0	0	35	0	0	0	0	0	0	0
Chromobacterium	535	0	1560	112	0	304	60	509	0	6	931	0	0	0
Chromobacterium vaccinii	1108595	0	0	0	0	0	29	0	0	0	0	0	0	0
Chromobacterium violaceum	536	0	998	0	0	0	0	0	0	0	0	0	0	0
Jeongeupia	885864	0	0	0	0	0	0	0	0	0	0	0	0	0
Jeongeupia sp. USM3	1906741	0	0	0	0	0	32	0	0	0	0	0	0	0
Laribacter	168470	0	0	0	0	0	0	0	0	0	0	0	0	0
Laribacter hongkongensis	168471	0	0	0	0	174	46	0	0	0	0	0	0	0
Microvirgula	57479	0	0	0	0	0	0	0	0	0	0	0	0	0
Microvirgula aerodenitrificans	57480	0	0	0	0	0	0	0	0	4	0	0	0	0
Pseudogulbenkiania	568394	0	0	0	0	0	0	0	0	0	0	0	0	0
Pseudogulbenkiania sp. NH8B	748280	0	0	0	0	0	30	0	0	0	0	0	0	0
Eikenella	538	0	11	0	0	0	0	1	0	0	0	0	0	0
Eikenella corrodens	539	0	13044	2877	559	848	370	5475	0	0	803	0	0	121
Kingella	32257	0	47	6	0	0	0	201	0	0	4	0	0	0
Kingella kingae	504	0	1405	247	0	0	50	0	0	0	600	0	0	0
Neisseria	482	0	201411	11316	7185	3143	1838	2086	0	9	4131	0	345	625
Neisseria animaloris	326522	0	0	0	0	0	33	0	0	0	0	0	0	0
Neisseria elongata	495	0	38252	1542	729	374	206	576	0	0	721	0	0	0
Neisseria gonorrhoeae	485	0	54925	2417	914	481	236	418	0	0	852	0	0	189
Neisseria lactamica	486	0	34073	1344	462	209	107	212	0	0	428	0	0	100
Neisseria meningitidis	487	0	180937	8079	3394	1583	1088	1429	0	0	3151	0	0	600
Neisseria mucosa	488	0	62698	3986	419	197	131	211	0	0	0	0	0	0
Neisseria oralis	1107316	0	1139	0	0	0	0	0	0	0	0	0	0	0
Neisseria sicca	490	0	61129	3980	433	205	154	0	0	0	0	0	0	0
Neisseria sp. 10022	1853276	0	20062	564	2055	604	518	393	0	0	1937	0	0	1018
Neisseria sp. 10023	1853278	0	53303	1457	2062	853	516	705	0	0	1699	0	0	171
Neisseria sp. KEM232	655307	0	32256	1071	989	595	307	712	0	0	1095	0	0	0
Neisseria weaveri	28091	0	8549	283	6946	2888	1709	930	0	0	1131	0	0	123
Neisseria zoodegmatis	326523	0	15299	580	37641	13650	8178	1304	0	0	3088	0	0	217
Simonsiella	71	0	0	0	0	0	0	0	0	0	0	0	0	0
Simonsiella muelleri	72	0	0	0	0	0	31	0	0	0	0	0	0	0
Vitreoscilla	59	0	0	0	0	40	23	0	0	0	169	0	0	0
Vitreoscilla filiformis	63	0	0	0	0	139	43	0	0	0	0	0	0	0
Vitreoscilla sp. C1	96942	0	0	0	0	0	0	0	0	0	1565	0	0	0
Nitrosomonas	914	0	0	0	0	85	27	211	0	0	0	0	0	0
Nitrosomonas europaea	915	0	0	0	0	149	0	0	0	0	0	0	0	0
Aromatoleum	551759	0	0	0	0	0	0	0	0	0	0	0	0	0
Aromatoleum aromaticum	551760	0	0	0	0	0	0	302	0	0	0	0	0	0
Azoarcus	12960	0	1791	0	0	548	131	537	0	0	0	0	0	0
Azoarcus communis	41977	0	0	0	0	144	37	313	0	0	0	0	0	0
Azoarcus sp. CIB	198107	0	0	0	0	0	0	313	0	0	0	0	0	0
Azoarcus sp. KH32C	748247	0	0	0	0	0	0	298	0	0	0	0	0	0
Azospira	146937	0	0	0	0	0	0	0	0	0	0	0	0	0
Azospira oryzae	146939	0	0	0	0	153	30	632	0	0	0	0	0	0
Dechloromonas	73029	0	0	0	0	1	0	3	0	0	0	0	0	0
Dechloromonas aromatica	259537	0	0	0	0	164	28	688	0	0	0	0	0	0
Methyloversatilis	378210	0	0	0	0	0	0	0	0	0	0	0	0	0
Methyloversatilis sp. RAC08	1842540	0	0	0	0	0	28	254	0	0	0	0	0	0
Sterolibacterium	157591	0	0	0	0	0	0	0	0	0	0	0	0	0
Sterolibacterium denitrificans	157592	0	0	0	0	197	51	648	0	0	0	0	0	0
Sulfuritalea	1054211	0	0	0	0	0	0	0	0	0	0	0	0	0
Sulfuritalea hydrogenivorans	748811	0	0	0	0	0	32	498	0	0	0	0	0	0
Thauera	33057	0	2475	0	0	187	32	323	0	6	0	0	0	0
Thauera aromatica	59405	0	0	0	0	134	43	268	0	0	0	0	0	0
Thauera humireducens	1134435	0	0	0	0	135	34	294	0	0	0	0	0	0
Thauera sp. MZ1T	85643	0	0	0	0	163	42	257	0	0	0	0	0	0
Candidatus Accumulibacter	327159	0	0	0	0	1	0	3	0	0	0	0	0	0
Candidatus Accumulibacter phosphatis	327160	0	0	0	0	238	66	1176	0	0	0	0	0	0
Desulfobulbus	893	0	48	2	0	11	3	71	0	0	0	0	0	94
Desulfobulbus sp. ORNL	1986146	0	1211	343	0	192	72	628	0	0	0	0	0	0
Desulfomicrobium	898	0	0	0	11	162	42	84	0	0	0	0	0	108
Desulfomicrobium baculatum	899	0	0	0	0	0	0	403	0	0	0	0	0	0
Desulfomicrobium orale	132132	0	0	0	1675	29552	7040	7987	0	0	0	0	0	0
Desulfovibrio	872	0	6673	0	0	271	115	1037	0	15	1277	0	342	1575
Candidatus Desulfovibrio trichonymphae	1725232	0	0	0	0	0	0	0	0	0	0	0	0	135
Desulfovibrio desulfuricans	876	0	0	0	0	0	0	233	0	0	0	0	0	466
Desulfovibrio fairfieldensis	44742	0	0	0	0	0	0	688	0	8	1396	0	333	2256
Desulfovibrio piger	901	0	0	0	0	0	0	403	0	7	543	0	156	1327
Desulfovibrio sp. G11	631220	0	0	0	0	0	0	0	0	0	0	0	0	356
Desulfovibrio vulgaris	881	0	0	0	0	0	0	298	0	7	0	0	0	407
Pelobacter	18	0	0	0	0	0	0	301	0	0	0	0	0	0
Geobacter	28231	0	0	0	0	113	30	339	0	6	0	0	0	118
Geobacter sulfurreducens	35554	0	0	0	0	158	38	398	0	0	0	0	0	0
Myxococcus	32	0	0	0	0	0	0	204	0	4	0	0	0	0
Haliangium	162027	0	0	0	0	0	0	0	0	0	0	0	0	0
Haliangium ochraceum	80816	0	0	0	0	0	0	0	0	5	0	0	0	0
Sorangium	39643	0	0	0	0	0	0	0	0	0	0	0	0	0
Sorangium cellulosum	56	0	0	163	0	0	0	0	0	8	0	0	0	0
Minicystis	1649470	0	0	0	0	0	0	0	0	0	0	0	0	0
Minicystis rosea	888845	0	0	115	0	0	0	0	0	0	0	0	0	0
Arcobacter	28196	0	0	0	0	0	0	0	0	0	1892	422	0	0
Arcobacter butzleri	28197	0	0	0	0	0	0	0	0	0	7641	0	0	0
Arcobacter nitrofigilis	28199	0	0	0	0	0	0	0	0	0	1401	0	0	0
Arcobacter sp. L	944547	0	0	0	0	0	0	0	0	0	7666	0	0	0
Arcobacter sp. LPB0137	1850254	0	0	0	0	0	0	0	0	0	3173	0	0	0
Campylobacter	194	0	285	118	286	811	338	1431	0	0	789	0	0	0
Campylobacter coli	195	0	0	0	0	0	30	0	0	0	0	0	0	0
Campylobacter concisus	199	0	0	0	0	341	289	577	0	0	0	0	0	0
Campylobacter curvus	200	0	0	0	0	216	194	455	0	0	0	0	0	0
Campylobacter fetus	196	0	0	0	0	134	77	0	0	0	0	0	0	0
Campylobacter gracilis	824	0	3523	1215	0	0	52	0	0	0	0	0	0	0
Campylobacter hyointestinalis	198	0	0	0	0	0	52	0	0	0	0	0	0	0
Campylobacter iguaniorum	1244531	0	0	0	0	0	44	0	0	0	0	0	0	0
Campylobacter jejuni	197	0	0	0	0	0	47	0	0	0	0	0	0	0
Campylobacter pinnipediorum	1965231	0	0	0	0	161	129	212	0	0	0	0	0	0
Campylobacter sputorum	206	0	0	0	0	0	44	0	0	0	0	0	0	0
Sulfurospirillum	57665	0	0	0	0	0	0	0	0	9	1710	0	0	0
Helicobacter	209	0	0	0	0	0	30	0	0	0	0	0	0	0
Helicobacter pylori	210	0	0	0	0	0	28	0	0	0	0	0	0	0
Aeromonas	642	0	2458	1770	12505	13633	5463	1054	6287	21	4014	24551	0	2701
Aeromonas aquatica	558964	0	0	0	0	0	53	0	0	0	0	0	0	140
Aeromonas bestiarum	105751	0	0	0	0	0	41	0	0	0	0	0	0	0
Aeromonas caviae	648	0	0	0	301	283	43	0	0	0	0	0	0	0
Aeromonas dhakensis	196024	0	0	0	0	0	72	0	0	0	0	0	0	0
Aeromonas hydrophila	644	0	0	1255	5102	6771	2067	310	2562	0	0	6044	0	4048
Aeromonas media	651	0	0	0	9391	3494	671	0	1757	0	0	2567	0	0
Aeromonas piscicola	600645	0	0	0	0	0	152	0	0	0	0	0	0	0
Aeromonas rivipollensis	948519	0	0	0	6821	9092	811	0	4695	6	0	3697	0	0
Aeromonas salmonicida	645	0	0	0	518	466	2085	0	0	5	5473	3525	0	0
Aeromonas schubertii	652	0	0	0	0	0	31	0	0	0	0	0	0	0
Aeromonas sp. ABFPM	1636606	0	0	0	0	195	32	0	0	0	0	0	0	0
Aeromonas sp. ABFPN	1636607	0	0	0	0	0	50	0	0	0	0	0	0	0
Aeromonas sp. ABFPP	1636608	0	0	0	0	168	45	0	0	0	0	0	0	0
Aeromonas sp. ABFPQ	1636609	0	0	0	0	0	153	0	0	0	0	0	0	187
Aeromonas sp. ABFQJ	1758179	0	0	0	0	165	27	0	0	0	0	0	0	0
Aeromonas sp. ABOHY	1920107	0	0	0	0	0	29	0	0	0	0	0	0	0
Aeromonas sp. O23A	697046	0	0	0	0	0	498	0	0	0	620	710	0	0
Aeromonas veronii	654	0	0	634	534	517	541	0	0	0	0	8317	0	145
Oceanisphaera	225143	0	0	0	0	0	0	0	0	0	105	0	0	0
Oceanisphaera profunda	1416627	0	0	0	0	0	0	0	0	11	924	0	0	0
Oceanisphaera sp. AMac2203	1903694	0	0	0	0	0	0	0	0	7	0	0	0	0
Alteromonas	226	0	0	0	0	165	0	0	0	0	704	412	0	142
Alteromonas mediterranea	314275	0	0	0	0	0	0	0	0	0	0	407	0	0
Marinobacter	2742	0	0	0	0	0	0	0	0	5	0	0	0	0
Marinobacter similis	1420916	1	0	0	0	0	0	0	0	0	0	0	0	0
Colwellia	28228	0	0	0	0	0	0	0	0	0	668	0	0	0
Idiomarina	135575	0	0	0	0	0	0	0	0	0	0	0	0	129
Pseudoalteromonas	53246	0	0	0	157	398	33	0	0	111	2043	2609	0	218
Pseudoalteromonas arctica	394751	0	0	0	0	0	0	0	0	5	0	0	0	0
Pseudoalteromonas haloplanktis	228	0	0	0	0	0	0	0	0	15	0	0	0	0
Pseudoalteromonas nigrifaciens	28109	0	0	0	0	0	0	0	0	12	0	0	0	0
Pseudoalteromonas piscicida	43662	0	0	0	1231	0	0	0	0	0	0	0	0	0
Pseudoalteromonas translucida	166935	0	0	0	0	0	0	0	0	9	0	0	0	0
Shewanella	22	0	17627	131	13182	11731	2633	1146	3332	40	4021	210317	0	512
Shewanella baltica	62322	0	15213	0	2452	544	3915	0	0	77	3690	167846	0	222
Shewanella frigidimarina	56812	0	0	0	0	0	0	0	0	0	0	461	0	0
Shewanella oneidensis	70863	0	0	0	2854	2637	208	0	461	0	0	3151	0	0
Shewanella putrefaciens	24	0	2004	0	752	640	360	0	0	4	0	36321	0	0
Shewanella sp. ANA-3	94122	0	0	0	4701	3889	28	0	777	0	0	15581	0	0
Shewanella sp. FDAARGOS_354	1930557	0	0	0	61664	58704	44	288	10219	0	0	4120	0	0
Shewanella sp. MR-4	60480	0	0	0	989	810	0	0	0	0	0	459	0	0
Shewanella sp. MR-7	60481	0	0	0	1707	1179	0	0	0	0	0	1768	0	0
Shewanella sp. W3-18-1	351745	0	0	0	0	0	82	0	0	0	0	5625	0	0
Cardiobacterium	2717	0	0	0	0	64	37	0	0	0	0	0	0	0
Cardiobacterium hominis	2718	0	0	0	0	505	259	0	0	0	0	0	0	0
Dichelobacter	869	0	0	0	0	0	0	0	0	0	0	0	0	0
Dichelobacter nodosus	870	0	0	0	0	325	153	0	0	0	0	0	0	0
Rheinheimera	67575	0	0	0	0	7	0	0	7	0	0	0	0	0
Rheinheimera sp. F8	1763998	0	0	0	0	763	0	0	412	0	0	0	0	0
Thioalkalivibrio	106633	0	0	0	0	0	0	245	0	0	0	0	0	0
Pragia	82984	0	0	0	0	0	0	0	0	0	0	0	0	0
Pragia fontium	82985	0	0	0	0	0	0	0	0	4	0	0	0	0
Cedecea	158483	0	1	0	0	0	0	0	0	0	0	0	0	0
Cedecea neteri	158822	0	1370	0	1809	0	0	0	0	4	0	0	0	128
Citrobacter	544	0	1815	423	101508	256	34	435	0	9	412	457	0	909
Citrobacter amalonaticus	35703	0	0	0	1313	0	0	0	0	0	0	0	0	0
Citrobacter farmeri	67824	0	0	0	606	0	0	0	0	0	0	0	0	0
Citrobacter freundii complex	1344959	0	1848	759	209490	392	0	607	0	48	805	474	0	1694
Citrobacter braakii	57706	0	0	0	2811	0	0	0	0	11	0	0	0	93
Citrobacter freundii	546	0	0	415	167921	283	0	0	0	11	0	0	0	1195
Citrobacter werkmanii	67827	0	3441	0	4887	0	0	0	0	137	0	0	0	10589
Citrobacter koseri	545	0	0	0	2698	0	0	0	0	10	0	450	0	178
Citrobacter rodentium	67825	0	0	0	764	0	0	0	0	0	0	0	0	0
Citrobacter sp. 30_2	469595	0	0	0	21210	0	0	0	0	0	0	0	0	92
Citrobacter sp. FDAARGOS_156	1702170	0	0	135	2670	0	0	0	0	9	0	0	0	212
Cronobacter	413496	0	1367	195	6789	137	0	1108	0	0	0	0	0	284
Cronobacter condimenti	1163710	0	0	0	247	0	0	0	0	0	0	0	0	0
Cronobacter dublinensis	413497	0	0	0	280	0	0	0	0	0	0	0	0	0
Cronobacter malonaticus	413503	0	0	0	279	0	0	0	0	0	0	0	0	0
Cronobacter muytjensii	413501	0	0	0	298	0	0	0	0	0	0	0	0	0
Cronobacter sakazakii	28141	0	0	0	40718	503	0	4694	0	0	0	0	0	111
Cronobacter turicensis	413502	0	0	0	279	0	0	0	0	0	0	0	0	0
Enterobacter	547	0	2344	923	4498	89	26	380	0	13	389	235	38	335
Enterobacter bugandensis	881260	0	0	0	314	0	0	0	0	0	0	0	0	0
Enterobacter cloacae complex	354276	0	5203	1939	21646	373	71	2602	0	6	855	561	0	803
Enterobacter asburiae	61645	0	0	317	1790	0	0	0	0	0	0	0	0	0
Enterobacter cancerogenus	69218	0	0	0	885	0	0	0	0	0	0	0	0	0
Enterobacter cloacae	550	0	1915	401	6812	0	0	352	0	6	0	0	0	314
Enterobacter cloacae complex 'Hoffmann cluster III'	1812934	0	0	0	481	0	0	0	0	0	0	0	0	0
Enterobacter cloacae complex sp. 35734	1870930	0	0	0	303	0	0	0	0	0	0	0	0	0
Enterobacter hormaechei	158836	0	0	0	2193	0	0	0	0	0	0	0	0	0
Enterobacter lignolyticus	1334193	0	0	0	2038	0	0	0	0	0	0	0	0	0
Enterobacter sp. 638	399742	0	1438	0	674	0	0	0	0	0	0	0	89	142
Enterobacter sp. FY-07	1692238	0	0	0	425	0	0	0	0	0	0	0	0	0
Enterobacter sp. HK169	1868135	0	0	0	971	0	0	0	0	0	0	0	0	0
Enterobacter sp. R4-368	1166130	0	0	0	449	0	0	0	0	0	0	0	0	0
Enterobacter sp. Sa187	1914861	0	0	0	881	0	0	0	0	0	0	0	0	0
Escherichia	561	0	445	120	642	32	7	211	0	3	412	87	0	132
Escherichia albertii	208962	0	0	0	711	0	0	0	0	0	0	0	0	0
Escherichia coli	562	4	2611	1631	19563	277	66	594	0	15	7399	633	0	1153
Escherichia marmotae	1499973	0	0	0	367	0	0	0	0	0	0	0	0	0
Klebsiella	570	1	3222	1417	12501	306	70	640	0	12	2604	426	0	507
Klebsiella aerogenes	548	0	0	178	3298	0	0	0	0	0	0	0	0	123
Klebsiella michiganensis	1134687	0	0	0	857	0	0	0	0	4	0	0	0	0
Klebsiella oxytoca	571	0	0	0	3140	0	0	0	0	6	0	0	0	112
Klebsiella pneumoniae	573	0	1604	1062	167993	494	0	359	0	4	464	402	0	355
Klebsiella quasipneumoniae	1463165	0	0	0	809	0	0	0	0	0	0	0	0	0
Klebsiella sp. M5al	1934254	0	0	0	267	0	0	0	0	0	0	0	0	0
Klebsiella sp. NT18-21	1778872	0	0	0	472	0	0	0	0	0	0	0	0	0
Klebsiella variicola	244366	0	0	191	861	0	0	0	0	0	0	0	0	0
Kluyvera	579	0	0	0	316	0	0	0	0	0	0	0	0	0
Kluyvera georgiana	73098	0	0	0	37633	0	0	0	0	7	0	0	0	0
Kosakonia	1330547	0	904	140	657	0	0	221	0	7	0	0	0	263
Kosakonia cowanii	208223	0	0	0	989	0	0	0	0	0	0	0	0	0
Kosakonia oryzae	497725	0	0	0	482	0	0	0	0	0	0	0	0	0
Kosakonia radicincitans	283686	0	0	0	433	0	0	0	0	0	0	0	0	0
Kosakonia sacchari	1158459	0	0	0	704	0	0	0	0	0	0	0	0	0
Leclercia	83654	0	0	124	3055	0	0	0	0	5	0	0	0	118
Leclercia adecarboxylata	83655	0	0	0	978	0	0	0	0	0	0	0	0	0
Leclercia sp. ABOIW	1920114	0	0	0	1081	0	0	0	0	0	0	0	0	0
Leclercia sp. ABOJB	1920116	0	0	0	907	0	0	0	0	0	0	0	0	0
Lelliottia	1330545	1	1350	69	1313	18	261	0	0	3	0	412	5	159
Lelliottia amnigena	61646	0	7763	0	2347	146	0	0	0	23	0	0	112	1237
Lelliottia nimipressuralis	69220	0	0	160	302	0	0	0	0	0	0	0	0	0
Lelliottia sp. PFL01	1907578	0	945	0	1058	0	0	0	0	0	0	0	0	0
Pluralibacter	1330546	0	0	0	36	0	0	0	0	0	0	0	0	137
Pluralibacter gergoviae	61647	0	0	0	1307	0	0	0	0	0	0	0	0	0
Raoultella	160674	0	950	67	988	0	0	0	0	4	0	0	0	174
Raoultella ornithinolytica	54291	0	0	127	3704	0	0	0	0	64	0	0	0	664
Raoultella planticola	575	0	0	0	1432	0	0	0	0	5	0	0	0	370
Salmonella	590	0	223	33	262	20	1	69	0	0	77	0	0	18
Salmonella bongori	54736	0	0	0	958	0	0	0	0	0	0	0	0	105
Salmonella enterica	28901	0	1879	244	12463	161	38	664	0	14	737	0	0	968
Shigella	620	0	0	0	463	0	0	0	0	0	0	0	0	0
Shimwellia	1335483	0	0	0	2	0	0	0	0	0	0	0	0	0
Shimwellia blattae	563	0	0	0	281	0	0	0	0	0	0	0	0	0
Erwinia	551	0	0	0	468	0	0	233	0	4	424	0	26	214
Erwinia billingiae	182337	0	0	0	0	0	0	0	0	0	0	0	4183	0
Erwinia tasmaniensis	338565	0	0	0	14091	0	0	0	0	0	0	0	0	0
Pantoea	53335	0	1761	293	1014	149	99	567	0	4	719	0	71	561
Pantoea agglomerans group	1654067	0	0	0	0	0	0	0	0	0	0	0	0	0
Pantoea agglomerans	549	0	0	0	0	0	0	0	0	0	0	0	195	0
Pantoea ananatis	553	0	0	0	345	0	0	0	0	0	0	0	0	0
Pantoea rwandensis	1076550	0	0	118	0	0	0	0	0	0	0	0	0	0
Pantoea sp. PSNIH1	1484158	0	0	140	0	0	0	0	0	0	0	0	0	0
Pantoea vagans	470934	0	0	0	299	0	0	0	0	0	0	0	0	0
Edwardsiella	635	0	0	111	410	0	0	319	0	0	0	0	0	209
Hafnia	568	0	0	0	2307	0	0	0	0	7	0	0	0	109
Hafnia alvei	569	0	0	0	2934	0	0	0	0	0	0	0	0	0
Hafnia paralvei	546367	0	0	0	0	0	0	0	0	7	0	0	0	0
Hafnia sp. CBA7124	1848580	0	0	0	1267	0	0	0	0	0	0	0	0	0
Obesumbacterium	82982	0	0	0	0	0	0	0	0	0	0	0	0	0
Obesumbacterium proteus	82983	0	0	0	433	0	0	0	0	7	0	0	0	0
Morganella	581	0	145	0	2	0	0	0	0	0	0	4	0	0
Morganella morganii	582	0	24439	628	235	0	79	328	0	16	0	587	0	178
Photorhabdus	29487	0	0	0	0	0	0	0	0	0	427	0	0	123
Proteus	583	0	0	12	184	0	8	0	0	1	448	0	0	19
Proteus mirabilis	584	0	0	951	3002	0	27	0	0	11	10195	0	0	144
Proteus vulgaris	585	0	0	493	14244	0	0	0	0	11	7869	0	0	0
Providencia	586	0	0	120	121	151	0	0	0	5	352	0	0	143
Providencia alcalifaciens	126385	0	0	554	0	0	0	0	0	7	0	0	0	0
Providencia rettgeri	587	0	0	105	0	0	0	0	0	0	688	0	0	0
Providencia stuartii	588	0	0	0	347	0	0	0	0	0	695	0	0	0
Xenorhabdus	626	0	0	0	0	0	0	202	0	0	494	0	0	219
Brenneria	71655	0	0	0	0	0	0	0	0	0	0	0	0	6
Brenneria goodwinii	1109412	0	0	0	0	0	0	0	0	0	0	0	0	92
Dickeya	204037	0	1690	324	645	157	38	712	0	8	0	0	0	456
Pectobacterium	122277	0	1248	139	456	0	39	301	0	6	473	0	0	243
Pectobacterium carotovorum	554	0	0	119	600	0	0	198	0	4	0	0	0	169
Pectobacterium parmentieri	1905730	0	0	0	303	0	0	0	0	0	0	0	0	0
Sodalis	84565	0	0	0	0	0	0	206	0	0	0	0	0	174
Phytobacter	447792	0	0	0	212	0	0	0	0	0	0	0	0	0
Phytobacter sp. CDC 1300-74	1972431	0	0	0	364	0	0	0	0	0	0	0	0	0
Plesiomonas	702	0	0	0	0	0	0	0	0	0	0	0	0	0
Plesiomonas shigelloides	703	0	0	0	0	0	0	0	0	0	0	0	0	99
Rahnella	34037	1	0	0	371	0	0	0	0	0	0	0	0	119
Serratia	613	0	32732	562	1329	292	80	902	0	4	1897	695	170	749
Serratia ficaria	61651	0	1991	0	0	0	0	0	0	0	0	0	0	0
Serratia fonticola	47917	0	1063	0	286	0	0	3830	0	0	0	0	0	0
Serratia grimesii	82995	0	8609	0	0	0	0	0	0	0	0	0	0	0
Serratia liquefaciens	614	0	14810	0	246	0	59	0	0	0	0	0	0	0
Serratia marcescens	615	0	7046	569	986	140	42	439	0	0	443	0	0	301
Serratia plymuthica	82996	0	11360	0	279	0	0	0	0	0	0	0	0	0
Serratia proteamaculans	28151	0	59617	0	454	0	0	0	0	0	0	0	0	0
Yersinia	629	0	2690	295	695	272	66	787	0	15	1836	1680	0	345
Yersinia enterocolitica	630	0	0	0	533	0	0	0	0	31	859	0	0	185
Yersinia pseudotuberculosis complex	1649845	0	0	0	446	0	0	0	0	0	0	0	0	167
Yersinia ruckeri	29486	0	0	0	0	0	0	0	0	0	0	0	0	122
Legionella	445	0	0	0	0	0	0	0	0	0	593	0	0	0
Methylomonas	416	0	0	0	0	0	29	0	0	0	0	0	0	0
Alcanivorax	59753	0	0	0	0	0	28	268	0	0	0	0	0	0
Chromohalobacter	42054	0	0	0	0	0	0	0	0	0	0	686	0	0
Chromohalobacter salexigens	158080	0	0	0	0	0	0	0	0	0	0	21622	0	0
Cobetia	204286	0	0	0	0	0	0	0	0	0	0	0	0	0
Cobetia marina	28258	0	0	0	0	0	0	0	0	0	0	384	0	0
Halomonas	2745	0	1400	121	0	327	86	456	0	7	716	3071	0	129
Halomonas beimenensis	475662	0	0	0	0	0	0	0	0	0	0	422	0	0
Halomonas elongata	2746	0	0	0	0	0	0	0	0	0	0	968	0	0
Halomonas sp. 1513	1883416	0	0	0	0	0	0	0	0	0	0	757	0	0
Halomonas sp. HG01	1609967	0	0	0	0	0	0	0	0	0	0	674	0	0
Halomonas subglaciescola	29571	0	0	0	0	0	0	0	0	0	0	439	0	0
Salinicola	404432	0	0	0	0	0	0	0	0	0	0	5	0	0
Salinicola sp. F01	1771309	0	0	0	0	0	0	0	0	0	0	917	0	0
Thalassolituus	187492	0	0	0	0	0	0	0	0	0	0	0	0	0
Thalassolituus oleivorans	187493	0	0	0	0	139	0	0	0	0	0	1587	0	0
Actinobacillus	713	0	2235	227	452	323	56	1304	0	13	1452	1070	104	7193
Actinobacillus equuli	718	0	0	0	673	350	63	688	0	9	956	817	82	4690
Actinobacillus pleuropneumoniae	715	0	2165	508	1180	827	321	3714	0	26	3202	2555	216	22365
Actinobacillus porcitonsillarum	189834	0	0	112	636	577	139	5457	0	11	1295	1041	100	3266
Actinobacillus succinogenes	67854	0	7755	787	1637	926	217	142277	0	916	9764	15340	756	8299
Actinobacillus suis	716	0	0	157	510	417	108	1978	0	8	1709	1377	147	7941
Aggregatibacter	416916	0	10800	3168	147	62	27	508	0	3	69	81	121	218
Aggregatibacter actinomycetemcomitans	714	0	135089	32798	2396	1735	567	11749	0	31	865	1066	0	4163
Aggregatibacter aphrophilus	732	0	98123	32617	1084	723	270	3960	0	20	637	613	0	1850
Basfia	697331	0	15	3	1	1	0	15	0	0	1	3	0	5
[Mannheimia] succiniciproducens	157673	0	3764	726	1156	690	262	21191	0	100	1285	2033	123	3059
Bibersteinia	476528	0	0	0	0	0	0	0	0	0	3	0	1	103
Bibersteinia trehalosi	47735	0	0	227	374	544	118	842	0	22	4464	2399	388	8859
Gallibacterium	155493	0	0	0	3	0	0	6	0	0	0	0	0	23
Gallibacterium anatis	750	0	0	186	350	231	72	862	0	6	0	0	0	753
Haemophilus	724	0	938	229	246	196	32	313	0	2	808	901	66	341
[Haemophilus] ducreyi	730	0	1000	219	418	462	137	875	0	9	2449	1782	175	5053
[Haemophilus] parasuis	738	0	1926	289	1403	1808	407	5352	0	15	2219	1716	174	4571
Haemophilus influenzae	727	0	7833	3682	1752	1363	473	4266	0	32	2452	1640	125	3429
Haemophilus paracuniculus	734	0	0	0	0	0	0	0	0	0	0	0	0	167
Haemophilus parainfluenzae	729	0	2019	571	377	257	98	833	0	9	0	0	0	418
Haemophilus pittmaniae	249188	0	2631	714	292	181	64	1014	0	11	909	0	0	800
Haemophilus sp. oral taxon 036	712310	0	956	255	0	0	28	375	0	5	0	0	0	260
Histophilus	214906	0	1	0	0	0	0	0	0	0	0	0	0	0
Histophilus somni	731	0	1038	304	1247	1011	384	4048	0	36	1283	1058	126	3768
Mannheimia	75984	0	496	132	298	93	16	230	0	4	1366	1061	112	2220
Mannheimia haemolytica	75985	0	1893	595	724	1034	223	2250	0	29	7493	5979	587	13247
Mannheimia sp. USDA-ARS-USMARC-1261	1432056	0	0	0	0	227	55	538	0	7	2418	1864	197	4082
Mannheimia varigena	85404	0	1082	320	351	377	110	1125	0	17	4308	3151	343	7671
Pasteurella	745	0	106	35	100	89	29	88	0	0	401	348	16	56
Pasteurella dagmatis	754	0	1256	110	504	377	126	592	0	5	0	0	0	329
Pasteurella multocida	747	0	4788	1353	2743	1945	730	4735	0	36	2089	1332	89	3092
Acinetobacter	469	0	176603	3136	32850	44925	1565	826	11646	44	206678	17355	337	319
Acinetobacter bereziniae	106648	0	1094	642	638	347	55	0	0	0	44058	641	0	0
Acinetobacter calcoaceticus/baumannii complex	909768	0	7957	773	9201	2952	178	210	566	5	16678	1702	0	92
Acinetobacter baumannii	470	1	24363	2346	13867	8335	511	0	2233	0	77673	3928	0	0
Acinetobacter calcoaceticus	471	0	0	0	9850	286	69	0	0	0	6473	0	0	0
Acinetobacter nosocomialis	106654	0	1835	727	1397	396	106	0	0	0	10227	0	0	0
Acinetobacter pittii	48296	0	11670	1485	16238	5947	571	0	416	0	20638	949	0	0
Acinetobacter equi	1324350	0	1901	0	0	347	36	0	0	0	20016	546	0	0
Acinetobacter guillouiae	106649	0	1211	0	16503	558	116	0	0	0	158065	4345	0	0
Acinetobacter haemolyticus	29430	0	2382	149	717	1297	700	0	383	0	15951	796	0	0
Acinetobacter indicus	756892	0	10989	671	937	1728	50	0	336	0	9167	780	0	0
Acinetobacter johnsonii	40214	0	10967	10558	170009	289707	4353	1406	84741	12	407484	50422	87	89
Acinetobacter junii	40215	0	4142	443	1747	3022	1001	0	617	0	16933	966	0	0
Acinetobacter lactucae	1785128	0	0	190	2105	0	77	0	0	0	3714	0	0	0
Acinetobacter larvae	1789224	0	0	0	0	338	0	0	0	0	10426	0	0	0
Acinetobacter lwoffii	28090	0	721427	520	40844	98746	540	916	11343	32	24150	3046	134	0
Acinetobacter oleivorans	1148157	0	0	241	12492	166	75	0	0	0	4341	0	0	0
Acinetobacter radioresistens	40216	0	2687	0	479	717	45	0	0	0	4977	0	0	0
Acinetobacter schindleri	108981	0	35591	325	5697	7134	108	0	1510	9	16743	1184	0	0
Acinetobacter soli	487316	0	1324	0	793	696	35	0	0	0	6255	0	0	0
Acinetobacter sp. AATZQ	1636603	0	33569	918	1547	3310	55	0	637	4	12911	977	0	0
Acinetobacter sp. ABKVY	1758189	0	5938	759	2474	3605	228	0	1145	0	26117	2036	0	0
Acinetobacter sp. ADP1	62977	0	0	0	0	201	35	0	0	0	7311	0	0	0
Acinetobacter sp. DUT-2	1809055	0	0	0	695	190	0	0	0	0	1630	0	0	0
Acinetobacter sp. LoGeW2-3	1808001	0	12287	0	591	1158	29	0	0	0	12045	458	0	0
Acinetobacter sp. M131	1280052	0	0	0	0	188	0	0	0	0	597	0	0	0
Acinetobacter sp. NCu2D-2	1608473	0	8065	132	585	1090	34	0	353	0	16839	762	0	0
Acinetobacter sp. TGL-Y2	1407071	0	3702	0	400	671	30	0	0	5	18561	1205	0	0
Acinetobacter sp. TTH0-4	1646498	0	21056	0	715	1446	54	0	371	15	20992	47130	0	0
Acinetobacter sp. WCHA30	1871111	0	3382	0	574	1409	60	0	0	0	178836	897	0	0
Acinetobacter tjernbergiae	202955	0	0	0	0	0	53	0	0	0	0	0	0	0
Acinetobacter venetianus	52133	0	0	0	0	0	0	0	0	0	509	0	0	0
Moraxella	475	0	305	115	1271	319	71	197	38	0	614	92	0	98
Moraxella bovoculi	386891	0	0	0	4178	876	195	0	0	0	0	0	0	145
Moraxella catarrhalis	480	0	0	1005	2074	557	189	0	0	0	492	0	0	90
Moraxella osloensis	34062	2	955	460	2105	2114	41	2044	1771	0	1558	403	0	0
Moraxella ovis	29433	0	0	0	713	154	35	0	0	0	0	0	0	195
Psychrobacter	497	0	1526	125	719	434	123	989	0	27	13267	2221	526	0
Psychrobacter alimentarius	261164	0	0	0	0	0	0	0	0	5	4962	485	85	0
Psychrobacter arcticus	334543	0	0	0	0	0	0	0	0	5	3867	524	78	0
Psychrobacter cryohalolentis	330922	0	0	0	0	0	0	0	0	7	4788	589	0	0
Psychrobacter sp. AntiMn-1	1720344	0	0	0	0	0	0	0	0	6	4490	709	0	0
Psychrobacter sp. DAB_AL43B	1028416	0	0	0	0	0	0	0	0	10	6763	1009	104	0
Psychrobacter sp. G	571800	0	0	0	0	0	0	0	0	7	4536	481	0	0
Psychrobacter sp. P11G5	1699624	0	0	0	0	0	0	0	0	11	3607	492	0	0
Psychrobacter sp. P2G3	1699622	0	0	0	0	0	0	0	0	0	2673	0	0	0
Psychrobacter sp. PRwf-1	349106	0	0	0	0	0	0	0	0	0	685	0	0	0
Psychrobacter urativorans	45610	0	0	0	0	0	0	0	0	0	2068	0	0	0
Azotobacter	352	0	0	0	0	0	32	0	0	0	0	0	0	0
Oblitimonas	1849530	0	0	0	0	0	0	0	0	0	0	0	0	0
Oblitimonas alkaliphila	1697053	0	0	0	0	0	0	0	0	0	574	384	0	0
Pseudomonas	286	43	169459	2287	46241	3828	9226	10170	1258	363	131058	62804	2057	1199
Pseudomonas aeruginosa group	136841	0	2978	132	485	212	72	285	0	6	1013	1075	0	165
Pseudomonas aeruginosa	287	0	6872	25809	1737	1282	193	752	0	8	2686	1357	0	0
Pseudomonas citronellolis	53408	0	0	0	252	0	38	0	0	0	501	0	0	0
Pseudomonas mendocina	300	0	0	0	248	228	36	202	0	0	692	0	0	0
Pseudomonas oleovorans/pseudoalcaligenes group	1232139	0	0	0	0	0	0	0	0	0	0	0	0	0
Pseudomonas pseudoalcaligenes	330	0	0	0	0	308	0	0	0	0	0	0	0	0
Pseudomonas agarici	46677	0	0	0	0	0	33	0	0	0	0	0	0	0
Pseudomonas alkylphenolica	237609	0	13064	0	3623	527	65	0	0	0	5722	1269	0	0
Pseudomonas antarctica	219572	0	1502	0	0	0	65	0	0	21	600	873	266	0
Pseudomonas arsenicoxydans	702115	0	0	0	0	0	206	0	0	4	0	385	0	0
Pseudomonas asplenii	53407	0	0	0	0	0	33	0	0	0	0	0	0	0
Pseudomonas brassicacearum	930166	0	1121	0	0	0	174	0	0	5	741	566	0	0
Pseudomonas chlororaphis group	136842	0	2748	0	105	235	27	233	62	2	1345	131	63	0
Pseudomonas chlororaphis	587753	0	4471	0	1225	0	953	0	0	7	3487	2435	0	0
Pseudomonas fragi	296	0	130229	0	411	0	133	418	0	27	33204	7750	1054	0
Pseudomonas lundensis	86185	5	352421	0	0	0	0	0	500	239	81807	1380	1266	0
Pseudomonas cremoricolorata	157783	0	0	0	283	0	0	0	0	0	794	0	0	0
Pseudomonas entomophila	312306	0	978	112	638	0	0	0	0	0	1849	0	0	0
Pseudomonas extremaustralis	359110	0	1246	0	0	0	49	0	0	5	412	1122	0	0
Pseudomonas fluorescens group	136843	4	11853	178	2535	409	390	727	0	43	4697	4768	264	194
Pseudomonas azotoformans	47878	7	3405	0	0	0	165	0	0	10	803	1398	0	0
Pseudomonas brenneri	129817	0	42424	0	0	0	121	0	0	9	662	1631	0	0
Pseudomonas cedrina	651740	0	0	0	0	0	30	0	0	0	0	434	0	0
Pseudomonas corrugata	47879	0	0	0	0	0	64	0	0	0	0	0	0	0
Pseudomonas extremorientalis	169669	1	0	0	0	0	28	0	0	4	0	405	0	0
Pseudomonas fluorescens	294	4	15300	0	3412	277	2214	649	0	54	5634	9543	193	0
Pseudomonas libanensis	75588	1	0	0	0	0	34	0	0	0	0	0	0	0
Pseudomonas mandelii	75612	0	2930	0	418	0	825	0	0	0	647	1662	0	0
Pseudomonas mediterranea	183795	0	0	0	0	0	47	0	0	0	0	0	0	0
Pseudomonas mucidolens	46679	0	0	0	0	0	51	0	0	0	0	0	0	0
Pseudomonas orientalis	76758	0	1032	0	0	0	77	0	0	6	530	636	0	0
Pseudomonas poae	200451	0	1198	0	0	0	42	0	0	6	434	495	0	0
Pseudomonas protegens	380021	0	1856	0	652	0	575	0	0	0	1794	1068	0	0
Pseudomonas rhodesiae	76760	0	1368	0	418	0	43	479	0	0	0	793	0	0
Pseudomonas synxantha	47883	1	0	0	0	0	73	0	0	0	0	595	0	0
Pseudomonas tolaasii	29442	1	996	0	0	0	48	0	0	7	0	505	0	0
Pseudomonas trivialis	200450	2	1604	0	0	0	77	0	0	9	601	850	0	0
Pseudomonas veronii	76761	1	11109	0	0	0	133	0	0	7	932	5152	0	0
Pseudomonas frederiksbergensis	104087	0	1566	0	0	0	1083	0	0	8	899	1147	0	0
Pseudomonas granadensis	1421430	0	0	0	0	0	89	0	0	0	0	0	0	0
Pseudomonas koreensis	198620	0	2310	0	1273	0	1098	0	0	0	1322	1783	0	0
Pseudomonas lini	163011	0	0	0	0	0	208	0	0	0	0	0	0	0
Pseudomonas moraviensis	321662	0	0	0	0	0	141	0	0	0	0	0	0	0
Pseudomonas palleroniana	191390	1	0	0	0	0	38	0	0	5	0	0	0	0
Pseudomonas parafulva	157782	0	0	0	454	0	0	0	0	0	1162	0	0	0
Pseudomonas prosekii	1148509	0	0	0	0	0	133	0	0	10	0	421	0	0
Pseudomonas psychrophila	122355	0	73322	0	0	0	38	243	0	6	7693	3043	186	0
Pseudomonas putida group	136845	0	4384	524	3861	781	125	2244	0	9	12583	1302	77	75
Pseudomonas fulva	47880	0	0	0	0	0	0	0	0	0	554	0	0	0
Pseudomonas monteilii	76759	0	1103	603	820	0	0	0	0	0	2753	388	0	0
Pseudomonas mosselii	78327	0	0	0	646	0	45	0	0	0	1457	436	0	0
Pseudomonas plecoglossicida	70775	0	0	0	416	0	0	0	0	0	0	0	0	0
Pseudomonas putida	303	0	11039	884	60613	9771	214	50380	0	10	66568	4221	0	113
Pseudomonas reinekei	395598	0	0	0	0	0	279	0	0	0	0	396	0	0
Pseudomonas rhizosphaerae	216142	0	0	0	0	0	0	0	0	0	492	0	0	0
Pseudomonas sp. 31	164900	0	0	0	0	0	242	0	0	4	0	421	0	0
Pseudomonas sp. 7SR1	1881017	0	0	0	0	0	46	0	0	0	0	0	0	0
Pseudomonas sp. A3(2016)	1853130	0	0	0	0	0	346	0	0	0	428	610	0	0
Pseudomonas sp. ABFPR	1636610	0	0	0	0	0	0	0	0	0	465	0	0	0
Pseudomonas sp. B10	118613	0	0	0	0	0	92	0	0	0	0	0	0	0
Pseudomonas sp. bs2935	1761895	0	0	0	0	0	0	0	0	0	0	0	0	0
Pseudomonas sp. CCOS 191	1649877	0	0	0	397	0	107	0	0	0	1083	0	0	0
Pseudomonas sp. DR 5-09	1534110	0	0	0	0	0	206	0	0	0	0	0	0	0
Pseudomonas sp. DRA525	1916993	0	0	0	629	0	0	0	0	0	902	0	0	0
Pseudomonas sp. FGI182	1259844	0	0	0	0	0	0	0	0	0	820	0	0	0
Pseudomonas sp. GR 6-02	1659194	0	0	0	0	0	103	0	0	0	0	0	0	0
Pseudomonas sp. JY-Q	1338689	0	0	0	716	0	0	0	0	0	0	0	0	0
Pseudomonas sp. LAB-08	143813	0	0	0	0	0	216	0	0	0	0	390	0	0
Pseudomonas sp. MRSN12121	1611770	0	0	0	0	0	62	0	0	0	0	0	0	0
Pseudomonas sp. MS586	1785145	0	0	0	0	0	97	0	0	0	0	0	0	0
Pseudomonas sp. MYb193	1827300	4	0	0	7798	0	31	0	0	0	0	2234	0	0
Pseudomonas sp. Os17	1500686	0	0	0	0	0	132	0	0	0	0	0	0	0
Pseudomonas sp. St29	1500687	0	0	0	0	0	139	0	0	0	0	0	0	0
Pseudomonas sp. StFLB209	1028989	0	0	0	0	0	0	0	0	0	586	0	0	0
Pseudomonas sp. TKP	1415630	7	0	0	0	0	0	0	0	0	0	0	0	0
Pseudomonas sp. URMO17WK12:I11	1283291	0	0	0	0	0	1930	0	0	0	0	394	0	0
Pseudomonas sp. UW4	1207075	0	0	0	0	0	1579	0	0	0	0	428	0	0
Pseudomonas sp. WCS374	1495331	1	0	0	0	0	0	0	0	0	0	0	0	0
Pseudomonas sp. Z003-0.4C(8344-21)	1855380	0	0	0	0	0	72	0	0	0	0	0	0	0
Pseudomonas stutzeri group	136846	0	325	0	75	48	11	78	0	1	155	147	0	0
Pseudomonas stutzeri subgroup	578833	0	0	0	0	0	0	0	0	0	1	0	0	0
Pseudomonas stutzeri	316	0	2453	0	1975	403	53	363	0	5	896	562	0	0
Pseudomonas syringae group	136849	0	2927	0	517	193	92	309	0	24	2264	1437	119	0
Pseudomonas fuscovaginae	50340	0	0	0	0	0	28	0	0	0	0	0	0	0
Pseudomonas sp. Lz4W	1206777	0	1337	0	0	0	0	0	0	4	3844	0	0	0
Pseudomonas syringae group genomosp. 1	251695	0	0	0	0	0	0	0	0	0	0	0	0	0
Pseudomonas syringae	317	0	2130	0	272	0	56	0	0	28	1458	769	0	0
Pseudomonas syringae group genomosp. 3	251701	0	0	0	0	0	0	0	0	5	0	0	0	0
Pseudomonas thivervalensis	86265	0	0	0	0	0	47	0	0	0	0	0	0	0
Pseudomonas umsongensis	198618	0	0	0	0	0	288	0	0	0	423	498	0	0
Pseudomonas vancouverensis	95300	0	0	0	0	0	244	0	0	0	425	0	0	0
Pseudomonas versuta	1788301	0	3253	0	0	0	27	0	0	12	3696	768	141	0
Pseudomonas yamanorum	515393	4	0	0	0	0	0	0	0	12	0	0	0	0
Francisella	262	0	0	0	0	0	0	0	0	0	550	0	0	0
Photobacterium	657	0	0	0	0	0	0	0	0	0	0	394	0	101
Vibrio	662	0	1680	365	926	566	107	934	0	7	2228	1641	0	585
Vibrio anguillarum	55601	0	0	0	0	0	0	0	0	0	0	0	0	132
Vibrio cholerae	666	0	0	0	0	0	0	0	0	0	0	464	0	168
Vibrio harveyi group	717610	0	0	0	321	221	51	333	0	7	1191	543	0	266
Vibrio parahaemolyticus	670	0	0	0	0	0	0	0	0	0	0	385	0	0
Dyella	231454	0	0	0	0	0	0	325	0	0	0	0	0	0
Dyella jiangningensis	1379159	1	0	0	0	0	0	0	0	0	0	0	0	0
Rhodanobacter	75309	0	0	0	0	0	0	0	0	0	0	0	0	0
Rhodanobacter denitrificans	666685	1	0	0	0	0	0	0	0	0	0	0	0	0
Lysobacter	68	0	1168	0	0	149	45	209	0	6	0	0	0	0
Pseudoxanthomonas	83618	0	0	0	0	0	30	0	0	0	0	0	0	0
Stenotrophomonas	40323	0	30457	423	15929	593	373	738	577	13	1390	415	155	119
Stenotrophomonas acidaminiphila	128780	1	1371	0	1476	0	0	0	0	0	0	0	0	0
Stenotrophomonas maltophilia group	995085	0	0	0	0	0	0	0	0	0	0	0	0	0
Stenotrophomonas maltophilia	40324	0	9277	608	46803	1020	248	4078	0	4	0	0	0	0
Stenotrophomonas nitritireducens	83617	0	0	0	0	0	0	0	0	0	0	0	0	0
Stenotrophomonas rhizophila	216778	0	87304	0	1147	0	0	0	0	0	2818	0	0	0
Stenotrophomonas sp. KCTC 12332	1793721	0	0	0	0	0	0	0	0	0	0	0	0	0
Stenotrophomonas sp. LM091	1904944	0	73430	0	3170	0	0	0	0	0	0	0	187	0
Stenotrophomonas sp. MYb57	1827305	0	1143	0	604	0	821	0	0	0	0	0	0	0
Xanthomonas	338	0	5165	237	1115	367	127	772	0	11	875	0	170	163
Xanthomonas campestris	339	0	911	0	0	0	0	0	0	0	0	0	0	0
Xanthomonas citri group	643453	0	310	0	0	138	30	205	0	4	0	0	0	0
Xanthomonas citri	346	0	1028	0	0	0	0	0	0	0	0	0	0	0
Xanthomonas oryzae	347	0	0	0	0	131	43	0	0	0	0	0	0	0
Gemmata	113	0	0	0	0	0	0	0	0	2	0	0	0	0
Gemmata obscuriglobus	114	0	0	0	0	0	0	0	0	4	0	0	0	0
Paludisphaera	1763521	0	0	0	0	0	0	0	0	0	0	0	0	0
Paludisphaera borealis	1387353	0	0	135	0	0	0	0	0	0	0	0	0	0
Planctomyces	118	0	0	118	0	0	0	0	0	0	0	0	0	0
Opitutus	178440	0	0	0	0	0	0	0	0	4	0	0	0	0
Treponema	157	0	0	120	283	359	81	683	0	0	0	0	0	0
Treponema denticola	158	0	0	413	479	1646	303	1489	0	0	0	0	0	0
Treponema pedis	409322	0	0	0	0	484	142	552	0	0	0	0	0	0
Treponema putidum	221027	0	0	112	316	1032	198	929	0	0	0	0	0	0
Treponema sp. OMZ 838	1539298	0	0	156	0	295	0	0	0	0	0	0	0	0
Aminobacterium	81466	0	0	0	0	0	0	1	0	0	0	0	0	0
Aminobacterium colombiense	81468	0	0	0	0	0	0	250	0	0	0	0	0	0
Cloacibacillus	508459	0	0	0	0	0	0	0	0	0	0	0	0	0
Cloacibacillus porcorum	1197717	0	0	0	0	0	100	308	0	0	0	0	0	0
Fretibacterium	1434006	0	2	0	0	5	1	5	0	0	0	0	0	0
Fretibacterium fastidiosum	651822	0	4663	1342	495	4532	1395	20254	0	0	0	0	0	0
Thermanaerovibrio	81461	0	0	0	0	0	0	1	0	0	0	0	0	0
Thermanaerovibrio acidaminovorans	81462	0	0	0	0	0	29	460	0	0	0	0	0	0
Actinomyces	1654	0	1141390	32678	3981	7032	1447	38493	32108	4064	193560	570919	316902	98349
Actinomyces hongkongensis	178339	0	9847	4304	0	158	33	732	0	27	437	705	133	787
Actinomyces meyeri	52773	0	3026	7863	0	0	0	293	0	16	0	0	87	242
Actinomyces naeslundii	1655	1	453142	15867	754	1022	190	8419	0	190	1214	4973	677	9852
Actinomyces oris	544580	0	525763	17189	857	1134	244	8633	0	187	1293	4896	726	10562
Actinomyces radicidentis	111015	0	45142	1547	952	2729	510	9047	627	179	2938	12079	1613	8479
Actinomyces radingae	131110	0	942	0	0	0	0	0	0	0	0	0	0	0
Actinomyces ruminicola	332524	0	0	0	0	0	0	0	0	0	0	678	0	0
Actinomyces sp. Chiba101	1851395	0	37995	1424	861	1901	363	8639	816	223	4412	12007	3354	8887
Actinomyces sp. Marseille-P2985	1852377	0	1496	0	0	0	0	0	0	0	0	0	0	0
Actinomyces sp. oral taxon 414	712122	0	95077	12424	1515	3695	783	13800	696	368	4382	19264	2404	14667
Actinomyces sp. pika_113	1960083	0	18674	729	565	1330	385	5373	362	150	1597	5787	975	6040
Actinomyces succiniciruminis	1522002	0	184614	779	510	1391	270	4811	24061	1937	82000	262934	177295	46373
Actinomyces viscosus	1656	0	3155	0	0	0	0	0	0	0	0	0	0	0
Actinotignum	1653174	0	2408	135	0	0	0	438	3363	1197	325595	12908	116172	67669
Actinotignum schaalii	59505	0	0	0	0	0	0	0	0	0	0	0	96	126
Arcanobacterium	28263	0	0	0	0	0	4	266	0	0	0	0	0	0
Arcanobacterium haemolyticum	28264	0	0	0	0	0	32	0	0	0	0	0	0	0
Trueperella	1069494	0	12	104	0	5	1	22	0	0	43	0	12	12
Trueperella pyogenes	1661	0	1049	0	0	140	35	427	0	5	524	0	169	211
Bifidobacterium	1678	0	6616	691	0	445	70	1118	1314	27	1688	1352	527	826
Bifidobacterium animalis	28025	0	0	0	0	0	0	0	0	4	0	0	0	164
Bifidobacterium bifidum	1681	0	956	0	0	0	0	0	0	4	0	0	0	0
Bifidobacterium breve	1685	0	1236	0	0	0	35	257	0	0	0	0	0	123
Bifidobacterium longum	216816	0	1451	0	0	0	0	221	0	0	0	0	0	143
Corynebacterium	1716	2	15817	4145	3400	4720	1055	9012	1018	63	3109	2696	789	1796
Corynebacterium ammoniagenes	1697	0	0	0	0	0	0	290	0	0	0	0	0	0
Corynebacterium aquilae	203263	0	0	892	0	454	176	1677	0	0	0	0	0	0
Corynebacterium argentoratense	42817	0	0	381	0	287	101	1011	0	0	0	0	0	0
Corynebacterium atypicum	191610	0	0	132	0	0	39	304	0	0	0	0	0	0
Corynebacterium aurimucosum	169292	1	0	144	0	0	27	312	0	0	0	0	0	0
Corynebacterium callunae	1721	0	0	111	0	0	0	470	0	0	0	0	0	0
Corynebacterium camporealensis	161896	0	0	177	0	0	30	424	0	0	0	0	0	0
Corynebacterium casei	160386	0	0	0	0	0	0	225	0	0	0	0	0	0
Corynebacterium crudilactis	1652495	0	0	0	0	0	29	267	0	0	0	0	0	0
Corynebacterium cystitidis	35757	0	0	0	0	0	58	309	0	0	0	0	0	0
Corynebacterium deserti	1408191	0	0	104	0	0	0	364	0	0	0	0	0	0
Corynebacterium diphtheriae	1717	0	0	2825	0	418	157	3134	0	0	0	0	0	0
Corynebacterium doosanense	1121358	0	0	171	0	0	0	257	0	0	0	0	0	0
Corynebacterium efficiens	152794	0	0	380	0	139	62	647	0	0	0	0	0	0
Corynebacterium epidermidicanis	1050174	0	0	227	0	195	72	902	0	0	0	0	0	0
Corynebacterium falsenii	108486	0	0	208	0	0	35	467	0	4	0	0	0	0
Corynebacterium flavescens	28028	1	0	117	0	0	0	270	0	0	0	0	0	0
Corynebacterium frankenforstense	1230998	0	1081	269	0	0	39	451	0	8	0	0	0	150
Corynebacterium glaucum	187491	0	0	136	0	0	0	295	0	0	0	0	0	0
Corynebacterium glutamicum	1718	0	0	743	0	422	180	2334	0	0	0	0	0	0
Corynebacterium glyciniphilum	1404244	0	0	0	0	0	0	232	0	0	0	0	0	0
Corynebacterium halotolerans	225326	0	0	380	0	201	61	724	0	0	0	0	0	0
Corynebacterium humireducens	1223514	0	0	294	0	159	40	502	0	0	0	0	0	0
Corynebacterium imitans	156978	1	0	220	0	0	37	478	0	0	0	0	0	0
Corynebacterium jeikeium	38289	3	0	271	0	189	74	653	0	0	0	0	0	0
Corynebacterium kroppenstedtii	161879	0	0	0	0	0	30	278	0	0	0	0	0	0
Corynebacterium kutscheri	35755	0	0	0	0	0	44	939	0	0	0	0	0	0
Corynebacterium lactis	1231000	0	0	0	0	0	33	340	0	0	0	0	0	0
Corynebacterium marinum	349751	0	0	249	0	140	45	760	0	0	0	0	0	0
Corynebacterium maris	575200	0	0	202	0	0	31	271	0	0	0	0	0	0
Corynebacterium mustelae	571915	0	0	424	345	200	210	4069	0	0	0	0	0	0
Corynebacterium mycetoides	38302	0	0	151	0	0	0	319	0	0	0	0	0	0
Corynebacterium phocae	161895	0	0	125	0	0	29	351	0	0	0	0	0	0
Corynebacterium pseudotuberculosis	1719	0	0	369	0	253	114	1775	0	0	0	0	0	0
Corynebacterium resistens	258224	0	0	0	0	0	0	307	0	0	0	0	0	0
Corynebacterium riegelii	156976	0	0	143	0	0	0	324	0	0	0	0	0	0
Corynebacterium simulans	146827	0	0	165	0	0	35	444	0	0	0	0	0	0
Corynebacterium singulare	161899	2	0	127	0	0	0	249	0	0	0	0	0	0
Corynebacterium sp. NML98-0116	702967	0	0	105	0	0	0	220	0	0	0	0	0	0
Corynebacterium sphenisci	191493	0	0	226	0	146	35	521	0	0	0	0	0	138
Corynebacterium stationis	1705	0	0	115	0	0	32	479	0	0	0	0	0	0
Corynebacterium striatum	43770	1	0	186	0	0	49	631	0	0	0	0	0	0
Corynebacterium terpenotabidum	89154	0	0	0	0	0	0	276	0	5	0	0	0	0
Corynebacterium testudinoris	136857	0	0	389	0	184	49	699	0	0	0	0	0	0
Corynebacterium timonense	441500	0	0	140	0	0	0	324	0	0	0	0	0	0
Corynebacterium ulcerans	65058	0	0	434	0	238	103	1662	0	0	0	0	0	0
Corynebacterium urealyticum	43771	0	0	202	0	0	41	467	0	0	0	0	0	0
Corynebacterium ureicelerivorans	401472	1	0	176	0	0	0	303	0	0	0	0	0	0
Corynebacterium uterequi	1072256	0	0	176	0	0	0	305	0	0	0	0	0	0
Corynebacterium variabile	1727	0	0	108	0	0	0	251	0	4	0	0	0	0
Corynebacterium vitaeruminis	38305	0	1064	672	0	340	110	1295	0	0	0	0	0	103
Dietzia	37914	0	1643	227	0	158	48	506	0	4	0	0	0	244
Dietzia lutea	546160	0	0	0	0	0	0	0	0	4	0	0	0	0
Dietzia psychralcaliphila	139021	0	0	0	0	0	0	0	0	6	0	0	0	0
Gordonia	2053	0	3757	343	0	240	61	998	0	16	536	457	159	280
Gordonia terrae	2055	0	0	0	0	0	0	0	0	4	0	0	0	0
Mycobacterium	1763	0	7667	935	358	622	193	2173	741	54	2245	1503	515	693
Mycobacterium aurum	1791	0	0	0	0	0	0	0	0	5	0	0	0	0
Mycobacterium avium complex (MAC)	120793	0	1462	285	0	165	41	380	0	12	0	537	106	122
Mycobacterium avium	1764	0	928	0	0	0	0	201	0	5	0	0	0	98
Mycobacterium chelonae group	670516	0	1123	73	0	154	0	244	0	6	0	0	0	76
Mycobacterium abscessus subgroup	670506	0	0	0	0	0	0	0	0	0	0	0	0	0
Mycobacterium abscessus	36809	0	0	129	0	0	0	398	0	7	0	0	0	99
Mycobacterium fortuitum complex	1866885	0	4024	445	0	298	63	1090	0	16	880	822	166	510
Mycobacterium gilvum	1804	0	0	0	0	0	0	0	0	4	0	0	0	0
Mycobacterium goodii	134601	0	0	0	0	0	0	0	0	4	0	0	0	0
Mycobacterium rutilum	370526	0	0	0	0	0	0	0	0	6	0	0	0	0
Mycobacterium sinense	875328	0	0	0	0	0	0	0	0	4	0	0	0	0
Mycobacterium smegmatis	1772	0	0	0	0	0	0	0	0	5	0	0	0	0
Mycobacterium sp. YC-RL4	1682113	0	0	0	0	0	0	0	0	6	0	0	0	0
Mycobacterium terrae complex	1073531	0	0	0	0	0	0	0	0	2	0	0	0	0
Mycobacterium tuberculosis complex	77643	1	0	128	0	0	0	298	0	7	0	0	0	97
Mycobacterium tuberculosis	1773	1	0	0	0	0	0	0	0	0	0	0	0	0
Mycobacterium vanbaalenii	110539	0	0	0	0	0	0	0	0	4	0	0	0	0
Nocardia	1817	0	3137	415	0	284	62	914	0	11	669	596	139	351
Nocardia cyriacigeorgica	135487	0	0	0	0	0	0	280	0	6	0	0	0	0
Nocardia farcinica	37329	0	0	0	0	0	0	0	0	5	0	0	0	0
Nocardia soli	134962	0	0	0	0	0	0	0	0	4	0	0	0	0
Nocardia terpenica	455432	0	0	0	0	0	0	0	0	4	0	0	0	0
Rhodococcus	1827	0	10087	706	0	517	151	1420	371	45	1336	1755	243	486
Rhodococcus equi	43767	0	0	0	0	0	0	0	0	7	0	0	0	0
Rhodococcus erythropolis	1833	0	3177	0	0	0	0	0	0	0	0	0	0	0
Rhodococcus fascians	1828	0	0	0	0	0	0	0	0	19	0	0	0	0
Rhodococcus opacus	37919	0	0	118	0	0	0	202	0	6	0	0	0	0
Rhodococcus ruber	1830	0	0	0	0	0	0	0	0	6	0	0	0	0
Rhodococcus sp. B7740	1564114	0	0	0	0	0	0	0	0	57	0	396	0	0
Rhodococcus sp. H-CA8f	1727214	1	0	0	0	0	0	0	0	0	0	0	0	0
Rhodococcus sp. MTM3W5.2	1805827	0	0	0	0	0	0	0	0	6	0	0	0	0
Rhodococcus sp. PBTS 1	1653478	0	0	0	0	0	0	0	0	9	0	0	0	0
Rhodococcus sp. PBTS 2	1653479	0	0	0	0	0	0	0	0	23	0	0	0	0
Rhodococcus sp. S2	1256785	0	0	0	0	0	0	0	0	7	0	0	0	0
Tsukamurella	2060	0	0	130	0	0	0	263	0	2	0	0	0	0
Tsukamurella paurometabola	2061	0	0	0	0	0	0	0	0	4	0	0	0	0
Frankia	1854	0	2242	152	0	0	0	457	0	9	418	506	101	242
Frankia inefficax	298654	0	0	0	0	0	0	0	0	6	0	0	0	0
Frankia symbiont of Datisca glomerata	656024	0	0	0	0	0	0	0	0	8	0	0	0	0
Blastococcus	38501	0	0	0	0	0	0	0	0	0	0	0	0	0
Blastococcus saxobsidens	138336	0	0	0	0	0	0	0	0	5	0	0	0	0
Geodermatophilus	1860	0	0	0	0	0	0	0	0	0	0	0	0	0
Geodermatophilus obscurus	1861	0	0	0	0	0	0	0	0	6	0	0	0	160
Modestobacter	88138	0	3	0	0	0	0	0	0	0	0	0	0	0
Modestobacter marinus	477641	0	1023	0	0	0	0	0	0	15	0	0	0	104
Jiangella	281472	0	171	0	0	0	0	336	0	1	0	0	87	176
Jiangella alkaliphila	419479	0	936	0	0	0	0	0	0	8	0	0	0	0
Jiangella sp. DSM 45060	1798224	0	964	0	0	0	0	0	0	7	0	0	0	0
Kineococcus	33981	0	66	0	0	0	0	3	0	0	0	0	0	6
Kineococcus radiotolerans	131568	0	1343	107	0	0	0	264	0	7	0	0	0	197
Beutenbergia	84756	0	0	0	0	0	0	0	0	0	0	0	0	0
Beutenbergia cavernae	84757	0	0	0	0	0	0	0	0	16	0	0	0	231
Miniimonas	947525	0	1297	0	0	0	0	1468	0	12	0	0	109	264
Brevibacterium	1696	0	1232	151	0	0	27	317	0	9	0	0	94	123
Brevibacterium linens	1703	0	1248	140	0	0	0	0	0	49	0	0	0	103
Brevibacterium sandarakinum	629680	0	0	0	0	0	0	0	0	35	0	0	0	0
Cellulomonas	1707	0	1868	281	0	172	27	383	0	1	843	780	180	48
Cellulomonas fimi	1708	0	0	0	0	0	0	210	0	7	0	0	0	225
Cellulomonas flavigena	1711	0	1088	0	0	0	0	0	0	15	0	0	0	218
Cellulomonas gilvus	11	0	0	0	0	0	0	0	0	7	0	0	0	187
Cellulomonas sp. PSBB021	2003551	0	1351	0	0	0	0	217	0	4	0	0	0	169
Paraoerskovia	665568	0	0	0	0	0	0	0	0	0	0	0	0	0
Paraoerskovia marina	545619	0	0	0	0	0	0	0	0	9	0	0	0	173
Brachybacterium	43668	0	1343	228	0	249	49	261	290	3	943	1357	259	119
Brachybacterium faecium	43669	0	1012	115	0	0	0	268	0	13	0	0	0	148
Brachybacterium ginsengisoli	1331682	0	1268	139	0	0	0	225	0	9	0	0	0	166
Brachybacterium sp. P6-10-X1	1903186	0	1230	115	0	0	0	294	0	7	0	0	0	193
Dermacoccus	57495	0	0	1	0	0	0	0	0	0	0	0	0	0
Dermacoccus nishinomiyaensis	1274	0	0	140	0	0	0	0	0	0	0	0	0	0
Kytococcus	57499	0	2	0	0	0	0	1	0	0	0	0	0	0
Kytococcus sedentarius	1276	0	1237	0	0	0	40	347	0	6	0	0	0	124
Luteipulveratus	745364	0	0	0	0	0	0	0	0	0	0	0	0	0
Luteipulveratus mongoliensis	571913	0	0	148	0	0	0	0	0	9	0	0	0	0
Arsenicicoccus	267408	0	0	0	0	0	0	0	0	0	0	0	0	0
Arsenicicoccus sp. oral taxon 190	1658671	0	2204	129	0	0	0	385	0	9	0	0	0	273
Intrasporangium	53357	0	0	0	0	0	0	0	0	0	0	0	0	0
Intrasporangium calvum	53358	0	908	0	0	0	0	0	0	4	0	0	0	103
Janibacter	53457	0	30	1	0	0	0	196	0	0	0	0	0	0
Janibacter indicus	857417	0	1535	914	0	0	0	0	0	12	0	0	0	234
Phycicoccus	367298	0	0	0	0	0	0	0	0	0	0	0	0	0
Phycicoccus dokdonensis	443156	0	902	190	0	0	0	0	0	11	0	0	0	100
Serinicoccus	265976	0	2	0	0	0	0	0	0	0	0	0	0	1
Serinicoccus sp. JLT9	1758689	0	1246	0	0	0	0	242	0	10	0	0	0	282
Agrococcus	46352	0	1152	98	0	0	0	0	0	0	0	0	0	116
Agrococcus carbonis	684552	0	0	142	0	0	0	0	0	4	0	0	0	0
Agrococcus jejuensis	399736	0	0	0	0	0	0	0	0	6	0	0	0	0
Agromyces	33877	0	1435	154	0	0	0	235	0	7	0	0	0	119
Agromyces aureus	453304	0	0	0	0	0	0	0	0	7	0	0	0	0
Agromyces flavus	589382	0	0	0	0	0	0	0	0	7	0	0	0	0
Clavibacter	1573	0	2289	145	0	0	0	303	0	19	412	525	105	327
Clavibacter michiganensis	28447	0	0	0	0	0	0	0	0	28	0	0	0	0
Cnuibacter	1759331	0	0	0	0	0	0	0	0	0	0	0	0	0
Cnuibacter physcomitrellae	1619308	0	0	0	0	0	0	0	0	7	0	0	0	0
Cryobacterium	69578	0	1094	106	0	0	0	236	0	4	0	0	0	174
Cryobacterium arcticum	670052	0	0	0	0	0	0	0	0	35	0	0	0	0
Curtobacterium	2034	0	1647	253	0	0	0	270	0	6	0	0	0	173
Curtobacterium pusillum	69373	0	0	0	0	0	0	0	0	5	0	0	0	0
Curtobacterium sp. MR_MD2014	1561023	0	0	0	0	0	0	0	0	4	0	0	0	0
Frondihabitans	447237	0	915	0	0	0	0	0	0	1	0	0	0	0
Frondihabitans sp. 762G35	1446794	0	0	0	0	0	0	0	0	9	0	0	0	0
Frondihabitans sp. PAMC 28766	1795630	0	0	0	0	0	0	0	0	8	0	0	0	0
Leifsonia	110932	0	1604	197	0	135	43	517	0	15	521	504	110	219
Leifsonia sp. 21MFCrub1.1	1798223	0	0	0	0	0	0	0	0	8	0	0	0	0
Leifsonia xyli	1575	1	1023	167	0	0	0	0	0	9	0	0	0	139
Microbacterium	33882	0	7552	1063	0	356	139	1331	354	37	1426	1261	270	745
Microbacterium aurum	36805	0	0	0	0	0	0	302	0	10	0	0	0	0
Microbacterium paludicola	300019	0	0	0	0	0	0	0	0	8	0	0	0	0
Microbacterium testaceum	2033	0	0	0	0	0	0	0	0	7	0	0	0	0
Microcella	337004	0	0	0	0	0	0	0	0	0	0	0	0	0
Microcella alkaliphila	279828	0	0	0	0	0	0	0	0	5	0	0	0	0
Microterricola	518733	0	0	0	0	0	0	0	0	0	0	0	0	0
Microterricola viridarii	412690	0	1368	0	0	0	0	238	0	14	0	0	0	142
Mycetocola	76634	0	0	0	0	0	0	0	0	6	0	0	0	0
Plantibacter	190323	0	0	0	0	0	0	0	0	0	0	0	0	0
Plantibacter flavus	150123	0	0	0	0	0	0	0	0	13	0	0	0	0
Rathayibacter	33886	0	0	0	0	0	0	0	0	3	0	0	0	93
Rathayibacter tritici	33888	0	0	0	0	0	0	0	0	4	0	0	0	0
Arthrobacter	1663	0	9396	2508	0	479	111	1940	312	37	2807	1598	564	914
Arthrobacter agilis	37921	0	0	0	0	0	0	0	0	6	0	0	0	0
Arthrobacter alpinus	656366	0	1182	195	0	0	0	0	0	5	1385	0	0	0
Arthrobacter crystallopoietes	37928	0	0	135	0	0	0	0	0	5	0	0	0	0
Arthrobacter halophytocola	1933880	0	0	2594	0	0	0	0	0	0	0	0	0	0
Arthrobacter saudimassiliensis	1461584	0	1193	172	0	0	0	0	0	8	0	0	0	118
Arthrobacter sp. A3	595593	0	0	0	0	0	0	0	0	0	0	0	0	0
Arthrobacter sp. ERGS1:01	1704044	0	923	111	0	0	0	0	0	0	0	0	0	0
Arthrobacter sp. FB24	290399	0	0	104	0	0	0	0	0	0	0	0	0	0
Arthrobacter sp. Hiyo8	1588023	0	0	117	0	0	0	0	0	0	0	0	0	0
Arthrobacter sp. LS16	1690248	0	0	629	0	0	0	0	0	5	0	0	0	0
Arthrobacter sp. PAMC 25486	1494608	0	908	0	0	0	0	990	0	0	2104	0	3127	0
Arthrobacter sp. QXT-31	1357915	0	0	145	0	0	0	0	0	0	0	0	0	0
Arthrobacter sp. U41	1849032	0	0	127	0	0	0	0	0	4	632	0	0	0
Arthrobacter sp. YC-RL1	1652545	0	892	728	0	0	0	0	0	5	0	0	0	0
Glutamicibacter	1742989	0	871	260	0	0	0	0	0	4	0	0	0	0
Glutamicibacter arilaitensis	256701	0	1180	1590	0	0	0	0	0	0	0	0	0	0
Kocuria	57493	0	420	86	0	222	49	35	288	0	1060	877	146	43
Kocuria flava	446860	0	1891	223	0	0	0	259	0	8	0	0	0	243
Kocuria palustris	71999	0	1219	540	0	0	37	254	0	6	0	0	0	149
Kocuria rhizophila	72000	0	1717	489	0	0	0	217	0	10	0	0	0	152
Kocuria turfanensis	388357	0	1912	237	0	0	0	215	0	10	0	0	0	191
Micrococcus	1269	0	485	16	0	146	28	41	0	1	0	26	4	4
Micrococcus luteus	1270	3	2792	579	0	0	0	459	0	8	0	459	86	267
Neomicrococcus	1868332	0	0	0	0	0	0	0	0	0	0	0	0	0
Neomicrococcus aestuarii	556325	0	0	159	0	0	0	0	0	0	0	0	0	0
Pseudarthrobacter	1742993	0	1836	146	0	0	0	334	0	2	426	0	81	255
Pseudarthrobacter chlorophenolicus	85085	0	0	147	0	0	0	0	0	0	0	0	0	0
Pseudarthrobacter equi	728066	0	0	151	0	0	0	0	0	4	0	0	0	0
Pseudarthrobacter phenanthrenivorans	361575	0	0	119	0	0	0	0	0	4	0	0	0	0
Pseudarthrobacter sulfonivorans	121292	0	0	0	0	0	0	0	0	4	0	0	0	0
Rothia	32207	0	47404	10672	0	0	36	230	0	0	0	0	0	101
Rothia aeria	172042	0	128367	30815	0	0	0	0	0	0	0	0	0	0
Rothia dentocariosa	2047	0	488900	101392	0	0	0	0	0	0	0	0	0	0
Rothia mucilaginosa	43675	0	35467	9453	0	0	0	0	0	0	0	0	0	0
Sinomonas	596707	0	1611	39	0	0	0	264	0	0	0	0	0	6
Sinomonas atrocyanea	37927	0	0	1477	0	0	0	0	0	7	0	0	0	102
Cellulosimicrobium	157920	0	931	46	0	0	0	298	0	3	0	395	84	22
Cellulosimicrobium cellulans	1710	0	1051	277	0	0	0	0	0	5	0	0	0	190
Cellulosimicrobium sp. TH-20	1980001	0	0	162	0	0	0	0	0	7	0	0	0	169
Isoptericola	254250	0	22	158	0	0	0	384	0	0	0	601	104	3
Isoptericola dokdonensis	372663	0	920	0	0	0	0	0	0	10	0	0	0	202
Isoptericola variabilis	139208	0	1121	0	0	0	0	0	0	6	0	0	0	135
Xylanimonas	186188	0	1	0	0	0	0	3	0	0	0	0	0	1
Xylanimonas cellulosilytica	186189	0	1289	0	0	0	0	239	0	9	0	0	0	222
Sanguibacter	60919	0	3	0	0	0	0	0	0	0	0	0	0	13
Sanguibacter keddieii	60920	0	1811	0	0	0	0	252	0	11	0	0	0	272
Actinoplanes	1865	0	2534	233	0	0	0	446	0	11	491	573	81	279
Actinoplanes derwentensis	113562	0	0	0	0	0	0	0	0	5	0	0	0	0
Actinoplanes friuliensis	196914	0	0	0	0	0	0	0	0	10	0	0	0	0
Actinoplanes sp. N902-109	649831	0	0	0	0	0	0	0	0	10	0	0	0	0
Micromonospora	1873	0	5459	462	0	259	57	1299	330	44	1048	1015	199	693
Micromonospora coxensis	356852	0	0	0	0	0	0	0	0	4	0	0	0	0
Micromonospora echinospora	1877	0	0	0	0	0	0	0	0	4	0	0	0	0
Plantactinospora	673534	0	0	0	0	0	0	218	0	6	0	0	0	103
Salinispora	168694	0	0	0	0	0	0	0	0	5	0	0	0	0
Verrucosispora	84593	0	0	0	0	0	0	0	0	0	0	0	0	0
Verrucosispora maris	1003110	0	0	0	0	0	0	0	0	7	0	0	0	0
Nakamurella	53460	0	399	0	0	0	0	69	0	0	0	0	0	61
Nakamurella multipartita	53461	0	1119	0	0	0	0	213	0	9	0	0	0	108
Nakamurella panacisegetis	1090615	0	0	0	0	0	0	0	0	6	0	0	0	0
Actinopolymorpha	117156	0	0	0	0	0	0	0	0	0	0	0	0	0
Actinopolymorpha singaporensis	117157	0	0	0	0	0	0	0	0	5	0	0	0	0
Aeromicrobium	2040	0	1244	136	0	0	0	463	303	16	713	594	106	136
Aeromicrobium choanae	1736691	0	1341	0	0	0	0	0	0	4	0	0	0	91
Aeromicrobium erythreum	2041	0	1347	0	0	0	0	0	0	12	0	0	0	122
Friedmanniella	53387	0	139	132	0	179	18	22	13	0	29	26	79	5
Friedmanniella luteola	546871	0	3239	0	0	0	28	543	304	21	706	491	0	202
Friedmanniella sagamiharensis	546874	1	3967	0	0	0	0	470	447	21	684	544	79	203
Kribbella	182639	0	124	0	0	0	0	27	0	0	0	0	0	10
Kribbella flavida	182640	0	1230	0	0	0	0	252	0	6	0	0	0	124
Marmoricola	86795	0	0	0	0	0	0	0	0	0	0	0	0	0
Marmoricola scoriae	642780	0	1252	0	0	0	0	232	0	30	0	0	0	102
Micropruina	116071	0	0	0	0	0	0	0	0	0	0	0	0	0
Micropruina glycogenica	75385	0	3200	0	0	176	51	826	302	11	609	402	187	178
Nocardioides	1839	0	219	153	0	144	47	401	294	1	1074	833	0	92
Nocardioides dokdonensis	450734	0	1126	0	0	0	0	0	0	22	0	0	0	125
Nocardioides sp. JS614	196162	0	1437	108	0	0	0	220	0	19	0	0	0	126
Pimelobacter	2044	0	2	0	0	0	0	0	0	0	0	0	0	1
Pimelobacter simplex	2045	0	1534	119	0	0	0	0	0	14	0	0	0	119
Acidipropionibacterium	1912215	0	230	1	0	4	2	13	26	0	44	41	3	17
Acidipropionibacterium acidipropionici	1748	0	26260	212	0	406	106	2310	2423	84	4177	3194	670	1729
Auraticoccus	1278221	0	0	0	0	0	0	0	0	0	0	0	0	0
Auraticoccus monumenti	675864	0	3971	0	0	138	34	810	390	21	726	601	91	289
Cutibacterium	1912216	0	909	176	96	143	25	77	89	1	174	114	16	44
Cutibacterium acnes	1747	9	6539	796	319	669	39	849	580	19	1047	985	236	471
Cutibacterium avidum	33010	0	7049	0	0	131	49	680	772	26	1188	1298	158	476
Cutibacterium granulosum	33011	0	5110	0	0	0	0	454	514	16	843	600	111	275
Microlunatus	29404	0	13	109	0	85	20	13	300	0	380	454	124	2
Microlunatus phosphovorus	29405	0	1492	0	0	187	67	771	0	8	643	0	0	113
Microlunatus soli	630515	0	1679	0	0	0	0	439	0	7	0	0	0	103
Propionibacterium	1743	0	1779	17	0	47	18	149	595	8	687	489	68	189
Propionibacterium australiense	119981	0	1231	0	0	0	0	0	0	4	0	0	0	0
Propionibacterium freudenreichii	1744	0	113609	273	0	456	138	2809	12481	376	18955	15004	2467	5306
Propionibacterium sp. oral taxon 193	671223	0	880	0	0	0	0	0	0	5	0	0	0	0
Pseudopropionibacterium	1912217	0	0	0	0	0	0	0	0	0	0	0	0	0
Pseudopropionibacterium propionicum	1750	0	17966	25579	996	1800	646	14012	661	27	1413	913	203	732
Tessaracoccus	72763	0	3526	263	759	315	103	1757	350	14	606	611	90	211
Tessaracoccus flavescens	399497	0	4585	0	0	342	139	2247	449	12	783	638	120	247
Tessaracoccus flavus	1610493	0	4423	0	0	308	99	2098	353	18	638	465	107	231
Tessaracoccus sp. NSG39	1332264	0	4064	105	0	402	115	2508	366	15	665	572	96	252
Tessaracoccus sp. T2.5-30	1909732	0	5485	107	0	474	146	3167	509	20	895	823	142	363
Actinoalloteichus	65496	0	1359	0	0	0	0	273	0	2	0	0	0	168
Actinoalloteichus hymeniacidonis	340345	0	0	0	0	0	0	0	0	4	0	0	0	0
Actinosynnema	40566	0	933	0	0	0	0	0	0	5	0	0	0	106
Allokutzneria	1137960	0	0	0	0	0	0	0	0	0	0	0	0	0
Allokutzneria albata	211114	0	0	0	0	0	0	0	0	7	0	0	0	0
Amycolatopsis	1813	0	2761	277	0	0	40	477	0	8	572	540	111	206
Amycolatopsis mediterranei	33910	0	0	0	0	0	0	237	0	8	0	0	0	90
Amycolatopsis methanolica	1814	0	0	0	0	0	0	0	0	5	0	0	0	0
Kibdelosporangium	2029	0	0	0	0	0	0	0	0	6	0	0	0	0
Kutzneria	43356	0	0	0	0	0	0	0	0	0	0	0	0	0
Kutzneria albida	43357	1	0	0	0	0	0	0	0	8	0	0	0	0
Lentzea	165301	0	1	0	0	0	0	0	0	0	0	0	0	0
Lentzea guizhouensis	1586287	0	1058	0	0	0	0	0	0	0	0	0	0	0
Pseudonocardia	1847	0	3128	253	0	0	0	673	0	16	619	583	106	365
Pseudonocardia dioxanivorans	240495	0	0	0	0	0	0	0	0	7	0	0	0	0
Pseudonocardia sp. AL041005-10	445576	0	0	0	0	0	0	0	0	4	0	0	0	0
Pseudonocardia sp. HH130629-09	1641402	0	0	0	0	0	0	0	0	4	0	0	0	0
Saccharopolyspora	1835	0	0	0	0	0	0	0	0	0	0	0	0	0
Saccharopolyspora erythraea	1836	0	0	0	0	0	0	0	0	4	0	0	0	0
Saccharothrix	2071	0	0	0	0	0	0	0	0	0	0	0	0	0
Saccharothrix espanaensis	103731	0	0	0	0	0	0	0	0	5	0	0	0	0
Kitasatospora	2063	0	1937	0	0	0	0	353	0	5	0	0	0	246
Kitasatospora setae	2066	0	0	0	0	0	0	0	0	4	0	0	0	0
Streptomyces	1883	0	40098	2972	471	1641	372	7665	2280	172	7063	7149	1657	4650
Streptomyces albulus	68570	0	0	0	0	0	0	0	0	4	0	0	0	0
Streptomyces albus group	1852274	0	0	0	0	0	0	0	0	0	0	0	0	0
Streptomyces albus	1888	0	0	0	0	0	0	0	0	0	0	0	0	91
Streptomyces ambofaciens	1889	0	0	0	0	0	0	0	0	4	0	0	0	0
Streptomyces cattleya	29303	0	0	0	0	0	0	0	0	6	0	0	0	98
Streptomyces chartreusis	1969	0	0	0	0	0	0	0	0	4	0	0	0	0
Streptomyces hygroscopicus	1912	0	0	0	0	0	0	0	0	5	0	0	0	0
Streptomyces katrae	68223	0	0	0	0	0	0	0	0	6	0	0	0	0
Streptomyces lydicus	47763	0	0	0	0	0	0	0	0	9	0	0	0	0
Streptomyces nodosus	40318	0	0	0	0	0	0	0	0	4	0	0	0	0
Streptomyces sp. 3124.6	1882757	0	0	0	0	0	0	0	0	4	0	0	0	0
Streptomyces sp. 452	1827580	0	0	0	0	0	0	0	0	5	0	0	0	0
Streptomyces sp. 769	1262452	0	0	0	0	0	0	0	0	4	0	0	0	0
Streptomyces sp. S10(2016)	1783515	0	0	0	0	0	0	0	0	4	0	0	0	0
Streptomyces venezuelae	54571	0	0	0	0	0	0	0	0	8	0	0	0	0
Streptomyces xiamenensis	408015	0	0	0	0	0	0	0	0	5	0	0	0	0
Nocardiopsis	2013	0	1371	166	0	0	31	253	0	2	456	523	106	189
Nocardiopsis dassonvillei	2014	0	1325	0	0	0	0	303	0	8	0	0	0	236
Nocardiopsis gilva	280236	0	0	0	0	0	0	0	0	6	0	0	0	0
Thermobifida	83677	0	0	0	0	0	0	0	0	0	0	0	0	0
Thermobifida fusca	2021	0	0	0	0	0	0	0	0	4	0	0	0	0
Nonomuraea	83681	0	1611	111	0	0	0	329	0	1	0	0	0	171
Nonomuraea sp. ATCC 39727	93944	0	0	0	0	0	0	0	0	5	0	0	0	0
Nonomuraea sp. ATCC 55076	1909395	0	0	0	0	0	0	0	0	6	0	0	0	0
Streptosporangium	2000	0	0	0	0	0	0	0	0	0	0	0	0	5
Streptosporangium roseum	2001	0	0	0	0	0	0	0	0	4	0	0	0	99
Thermomonospora	2019	0	0	0	0	0	0	0	0	0	0	0	0	2
Thermomonospora curvata	2020	0	0	0	0	0	0	0	0	0	0	0	0	109
Atopobium	1380	0	195	0	0	0	0	0	308	0	0	0	0	0
Atopobium parvulum	1382	0	1335	0	0	0	0	0	0	0	0	0	0	0
Libanicoccus	1935188	0	0	0	0	0	0	0	0	0	0	0	0	0
Libanicoccus massiliensis	1871022	0	18186	0	0	0	0	248	3623	25	0	0	126	612
Olsenella	133925	0	15102	125	0	0	0	212	3430	7	812	893	46	233
Olsenella sp. Marseille-P2300	1805478	0	35762	0	0	0	0	640	7604	51	0	549	273	1472
Olsenella sp. oral taxon 807	712411	0	45358	2439	0	0	0	0	10576	18	0	0	99	374
Olsenella uli	133926	0	138531	518	0	0	0	308	15206	18	0	0	174	810
Olsenella umbonata	604330	0	45107	0	0	0	0	342	11230	25	0	0	177	733
Collinsella	102106	0	168	0	0	0	0	0	27	0	0	0	0	3
Collinsella aerofaciens	74426	0	4814	0	0	0	0	0	785	7	0	0	0	206
Coriobacterium	33870	0	0	0	0	0	0	0	0	0	0	0	0	0
Coriobacterium glomerans	33871	0	1745	0	0	0	0	0	0	4	0	0	0	104
Adlercreutzia	447020	0	0	0	0	0	0	0	0	0	0	0	0	0
Adlercreutzia equolifaciens	446660	0	1928	0	0	0	0	0	0	12	0	0	0	199
Denitrobacterium	79603	0	0	0	0	0	0	0	0	0	0	0	0	0
Denitrobacterium detoxificans	79604	0	1146	0	0	0	0	0	0	21	0	1499	0	227
Eggerthella	84111	0	486	0	0	0	0	64	48	3	0	0	20	60
Eggerthella lenta	84112	0	2755	0	0	0	0	613	358	12	0	0	103	348
Gordonibacter	644652	0	1266	135	0	0	0	278	662	13	0	414	170	116
Gordonibacter pamelaeae	471189	0	1841	0	0	0	0	203	0	7	0	0	0	183
Gordonibacter sp. Marseille-P2775	1841863	0	2319	0	0	0	0	278	310	10	0	0	0	225
Gordonibacter urolithinfaciens	1335613	0	1784	0	0	0	0	0	0	0	0	0	0	171
Slackia	84108	0	10	0	0	0	0	0	0	0	0	0	0	0
Slackia heliotrinireducens	84110	0	3402	0	0	0	0	293	442	24	0	0	141	551
Conexibacter	191494	0	0	0	0	0	0	0	0	0	0	0	0	0
Conexibacter woesei	191495	0	0	0	0	0	0	0	0	21	0	0	0	0
Dehalococcoides	61434	0	0	0	0	0	0	0	0	0	0	0	0	0
Dehalococcoides mccartyi	61435	0	0	0	0	169	46	0	0	0	0	0	0	297
Anabaena	1163	0	0	0	0	0	0	0	0	1	0	0	0	0
Anabaena cylindrica	1165	0	0	0	0	0	0	0	0	5	0	0	0	0
Cylindrospermum	56106	0	0	0	0	0	0	0	0	3	0	0	0	0
Cylindrospermum stagnale	142864	0	0	0	0	0	0	0	0	6	0	0	0	0
Nostoc	1177	0	0	0	0	0	0	0	0	132	841	631	163	0
Nostoc commune	1178	0	0	0	0	0	0	0	0	66	0	0	0	0
Nostoc linckia	92942	0	0	0	0	0	0	0	0	20	0	0	0	0
Nostoc punctiforme	272131	0	0	0	0	0	0	0	0	53	0	0	0	0
Nostoc sp. 'Lobaria pulmonaria (5183) cyanobiont'	1618022	0	0	0	0	0	0	0	0	94	0	0	0	0
Nostoc sp. 'Peltigera membranacea cyanobiont N6'	1261031	0	0	0	0	0	0	0	0	61	0	0	0	0
Calothrix	1186	0	0	0	0	0	0	0	0	7	0	0	0	0
Calothrix sp. PCC 7507	99598	0	0	0	0	0	0	0	0	4	0	0	0	0
Oscillatoria	1158	0	0	0	0	0	0	0	0	1	0	0	0	0
Oscillatoria nigro-viridis	482564	0	0	0	0	0	0	0	0	68	0	0	0	0
Synechococcus	1129	0	0	0	0	0	0	347	0	4	0	0	0	0
Deinococcus	1298	0	1085	339	0	0	34	534	0	6	0	0	0	130
Deinococcus proteolyticus	55148	0	0	135	0	0	0	0	0	0	0	0	0	0
Thermus	270	0	0	0	0	0	0	261	0	4	0	0	0	0
Anoxybacillus	150247	0	0	0	0	0	29	0	0	6	0	0	0	0
Anoxybacillus flavithermus	33934	1	0	0	0	0	0	0	0	0	0	0	0	0
Bacillus	1386	2	1747	2049	730	725	291	1064	1487	14	2245	3414	103	563
Bacillus cereus group	86661	0	0	5907	1312	305	438	387	0	11	1426	693	155	169
Bacillus anthracis	1392	0	0	164	0	0	0	0	0	0	0	0	0	0
Bacillus cereus	1396	0	0	1985	0	0	295	0	0	0	0	0	0	0
Bacillus mycoides	1405	0	0	796	6455	0	38	0	0	0	0	0	308	0
Bacillus thuringiensis	1428	0	0	1631	231	0	110	0	0	0	0	0	0	0
Bacillus weihenstephanensis	86662	0	0	0	228	0	0	0	0	0	0	0	0	0
Bacillus megaterium	1404	0	0	140	0	0	0	0	0	0	0	0	0	0
Bacillus pumilus	1408	0	0	184	0	0	0	0	0	0	0	0	0	0
Bacillus safensis	561879	0	0	145	0	0	0	0	0	0	0	0	0	0
Bacillus simplex	1478	0	0	199	0	0	32	0	0	0	0	0	0	0
Bacillus sp. FJAT-22090	1581038	0	0	0	0	0	70	0	0	0	0	0	0	0
Bacillus subtilis group	653685	0	0	167	0	245	59	396	461	8	0	988	0	265
Bacillus amyloliquefaciens group	1938374	0	0	183	0	0	0	0	0	0	0	0	0	0
Bacillus subtilis	1423	0	0	0	0	0	0	0	0	0	0	384	0	0
Geobacillus	129337	0	0	0	0	133	37	441	0	7	0	502	0	133
Lentibacillus	175304	0	0	0	0	0	0	0	0	0	0	114	0	0
Lentibacillus amyloliquefaciens	1472767	0	0	0	0	0	0	0	0	0	0	2360	0	0
Lysinibacillus	400634	0	0	2393	244	168	43	252	0	5	1209	0	0	0
Lysinibacillus fusiformis	28031	0	0	1509	0	0	80	0	0	0	0	0	0	0
Lysinibacillus saudimassiliensis	1461583	0	0	1647	0	0	0	0	0	0	4880	0	0	0
Lysinibacillus sphaericus	1421	0	0	2204	0	0	67	197	0	0	424	0	0	0
Lysinibacillus varians	1145276	0	0	323	0	0	0	0	0	0	0	0	0	0
Marinococcus	1370	0	0	0	0	0	0	0	0	0	0	101	0	0
Marinococcus halophilus	1371	0	0	0	0	0	0	0	0	0	0	526	0	0
Salimicrobium	351195	0	0	0	0	0	0	0	0	0	0	3	0	0
Salimicrobium jeotgali	1230341	0	0	0	0	0	0	0	0	0	0	2837	0	0
Virgibacillus	84406	0	0	0	0	0	0	0	0	0	0	1598	0	0
Gemella	1378	0	0	43	0	7	3	16	0	0	0	0	0	0
Gemella sp. oral taxon 928	1785995	0	0	1143	0	813	356	777	0	0	0	0	0	0
Exiguobacterium	33986	0	0	695	1105	2779	0	110	3739	6	0	0	0	0
Exiguobacterium arabatum	518693	1	0	0	0	439	0	0	786	4	0	0	0	0
Exiguobacterium sp. AT1b	360911	0	0	0	13568	20380	0	810	31888	227	0	0	0	0
Exiguobacterium sp. MH3	1399115	0	0	348	0	2003	0	0	2764	0	0	0	0	0
Exiguobacterium sp. S3-2	1389960	0	0	0	0	363	0	0	714	0	0	0	0	0
Exiguobacterium sp. U13-1	1849031	0	0	125	0	501	0	0	685	0	0	0	0	0
Exiguobacterium sp. ZWU0009	1224749	0	0	125	0	467	0	0	633	0	0	0	0	0
Brochothrix	2755	0	0	0	0	0	0	0	0	0	3	0	0	0
Brochothrix thermosphacta	2756	0	0	0	0	0	0	0	0	0	2838	0	1430	0
Listeria	1637	0	0	207	301	200	45	208	456	5	277	735	0	136
Listeria monocytogenes	1639	0	0	0	0	216	52	238	0	7	447	0	0	141
Paenibacillus	44249	0	2374	371	0	459	133	1260	661	16	749	1390	103	585
Paenibacillus xylanexedens	528191	0	0	0	0	0	386	0	0	0	0	0	0	0
Kurthia	1649	0	0	47	2	1	0	0	0	0	114	0	3	0
Kurthia sp. 11kri321	1750719	0	0	23063	382	242	0	0	0	8	9213	0	233	0
Planococcus	1372	0	879	159	0	203	44	0	551	5	0	450	0	0
Rummeliibacillus	648802	0	0	1	0	0	0	0	0	0	0	0	0	0
Rummeliibacillus stabekisii	241244	0	0	145	0	0	0	0	0	0	0	0	0	0
Solibacillus	648800	0	0	11	0	0	6	0	0	0	454	0	0	0
Solibacillus silvestris	76853	0	0	316	0	0	151	0	0	0	0	0	0	0
Sporosarcina	1569	0	0	106	0	0	28	0	0	0	0	0	0	0
Macrococcus	69965	0	109	202	0	0	0	0	0	0	121	0	0	0
Macrococcus canis	1855823	0	0	107	0	0	0	0	0	0	0	0	0	0
Macrococcus caseolyticus	69966	0	1541	2833	0	0	0	0	0	0	700	0	0	0
Macrococcus sp. IME1552	1898474	0	0	154	0	0	0	0	0	0	0	0	0	0
Salinicoccus	45669	0	0	0	0	0	0	0	0	0	0	383	0	0
Salinicoccus halodurans	407035	0	0	0	0	0	0	0	0	0	0	6602	0	0
Salinicoccus sp. BAB-3246	1437774	0	0	0	0	0	0	0	0	0	0	1175	0	0
Staphylococcus	1279	1	2647	1832	742	683	247	946	999	123	9234	14878	2457	1607
Staphylococcus aureus	1280	0	0	2893	0	136	83	0	0	4	0	577	0	154
Staphylococcus capitis	29388	0	0	406	0	0	0	0	0	0	0	0	0	0
Staphylococcus epidermidis	1282	0	0	366	0	0	0	0	0	0	0	0	0	0
Staphylococcus equorum	246432	0	0	0	0	0	0	0	0	49	2539	5882	510	481
Staphylococcus haemolyticus	1283	2	0	2486	0	0	0	0	0	0	0	0	0	0
Staphylococcus hominis	1290	1	0	540	0	0	0	0	0	0	0	0	0	0
Staphylococcus kloosii	29384	0	0	117	0	0	0	0	0	0	0	0	0	0
Staphylococcus lugdunensis	28035	0	0	247	0	0	0	0	0	0	0	0	0	0
Staphylococcus nepalensis	214473	0	7454	0	0	0	0	0	0	0	0	0	0	0
Staphylococcus pasteuri	45972	1	0	214	0	0	0	0	0	0	0	0	0	0
Staphylococcus pettenkoferi	170573	1	0	0	0	0	0	0	0	0	0	0	0	0
Staphylococcus saprophyticus	29385	0	0	420	235	0	161	0	0	4	0	0	0	0
Staphylococcus sciuri	1296	0	0	734	0	0	0	0	0	0	0	0	0	0
Staphylococcus succinus	61015	0	0	0	0	0	0	0	0	0	0	0	0	2172
Staphylococcus warneri	1292	0	0	0	0	0	0	0	0	0	0	0	0	0
Staphylococcus xylosus	1288	0	0	196	0	0	0	0	0	0	0	454	0	174
Aerococcus	1375	0	0	177	399	453	82	387	469	7	1532	0	0	110
Aerococcus christensenii	87541	0	0	0	0	0	48	0	0	0	0	0	0	0
Aerococcus urinae	1376	0	0	0	0	0	42	0	0	0	0	0	0	0
Aerococcus urinaeequi	51665	0	0	0	0	0	45	0	0	11	3152	0	0	0
Aerococcus viridans	1377	0	0	0	0	0	0	0	0	0	1941	0	0	0
Carnobacterium	2747	0	1468	0	304	267	39	274	0	1	194	697	35	180
Carnobacterium inhibens	147709	0	5029	0	0	0	29	0	0	8	1388	0	0	0
Carnobacterium maltaromaticum	2751	0	0	0	0	134	60	365	0	15	16254	4457	461	0
Carnobacterium sp. 17-4	208596	0	0	0	0	0	29	0	0	71	455	0	0	0
Carnobacterium sp. CP1	1564681	0	0	0	0	0	0	0	0	6	7512	0	0	0
Jeotgalibaca	1470540	0	0	0	237	26	3	199	0	4	0	0	0	0
Jeotgalibaca dankookensis	708126	0	0	0	0	138	48	0	0	0	0	0	0	0
Jeotgalibaca sp. PTS2502	1903686	0	0	0	0	152	57	0	0	0	0	0	0	0
Marinilactibacillus	191769	0	0	0	0	0	0	0	0	0	0	0	0	0
Marinilactibacillus sp. 15R	1911586	0	0	0	0	0	0	0	0	5	0	0	0	0
Enterococcus	1350	0	1480	631	1847	1024	255	1222	1659	12	1525	1481	0	551
Enterococcus casseliflavus	37734	0	0	0	0	0	0	0	0	0	0	0	0	0
Enterococcus cecorum	44008	0	0	0	0	299	96	385	403	0	0	0	0	140
Enterococcus faecalis	1351	0	0	663	916	387	131	868	552	10	870	387	0	152
Enterococcus faecium	1352	0	0	0	233	374	70	5708	960	10	0	410	0	207
Enterococcus hirae	1354	0	0	0	0	0	0	0	0	5	0	0	0	0
Enterococcus mundtii	53346	0	0	0	0	0	41	0	0	0	0	0	0	0
Enterococcus thailandicus	417368	0	0	0	0	0	28	0	0	0	0	0	0	0
Melissococcus	33969	0	0	0	0	0	0	0	0	0	0	0	0	0
Melissococcus plutonius	33970	0	0	0	0	0	27	0	0	6	0	0	0	144
Tetragenococcus	51668	0	0	0	0	0	0	0	0	0	0	0	0	0
Tetragenococcus halophilus	51669	0	0	0	0	0	0	0	291	0	0	0	0	0
Vagococcus	2737	0	0	58	0	158	35	0	0	1	370	0	0	0
Vagococcus penaei	633807	0	0	0	0	0	0	0	0	4	0	0	0	0
Vagococcus teuberi	519472	0	0	382	0	0	37	0	0	0	464	0	0	0
Lactobacillus	1578	0	2283	865	781	1221	315	2424	28084	31	1191	2915	0	1017
Lactobacillus acidophilus	1579	0	0	0	0	0	0	0	315	0	0	0	0	0
Lactobacillus brevis	1580	0	0	0	0	0	0	0	333	0	0	0	0	0
Lactobacillus casei group	655183	0	0	0	0	0	0	0	939984	0	0	0	0	110
Lactobacillus casei	1582	0	0	0	0	0	0	0	61977	0	0	0	0	0
Lactobacillus paracasei	1597	0	0	0	0	0	0	0	235571	0	0	0	0	0
Lactobacillus delbrueckii	1584	0	0	104	0	0	0	0	0	0	0	0	0	0
Lactobacillus fermentum	1613	0	972	528	0	0	0	0	0	0	0	0	0	0
Lactobacillus gasseri	1596	0	0	0	0	0	0	0	1283	0	0	0	0	0
Lactobacillus hokkaidonensis	1193095	0	0	0	0	0	0	0	308	0	0	0	0	0
Lactobacillus johnsonii	33959	0	0	0	0	0	0	0	1015	0	0	0	0	0
Lactobacillus mucosae	97478	0	2020	0	0	0	0	0	0	0	0	0	0	0
Lactobacillus paracollinoides	240427	0	0	0	0	0	0	0	772	0	0	0	0	0
Lactobacillus plantarum	1590	0	0	0	0	0	0	235	449	4	0	0	0	0
Lactobacillus reuteri	1598	0	0	0	0	0	0	0	388	0	0	0	0	0
Lactobacillus rhamnosus	47715	0	0	0	0	0	0	0	4472	4	0	0	0	95
Lactobacillus sakei	1599	0	0	0	0	0	0	0	0	4	0	0	0	0
Pediococcus	1253	0	0	0	0	0	28	0	549	4	0	0	0	109
Pediococcus inopinatus	114090	0	0	0	0	0	0	0	492	0	0	0	0	0
Leuconostoc	1243	1	0	0	0	0	33	263	586	0	0	0	0	192
Leuconostoc garlicum	255248	1	0	0	0	0	0	0	0	0	0	0	0	0
Leuconostoc lactis	1246	1	0	0	0	0	0	0	0	0	0	0	0	0
Weissella	46255	0	0	63	0	0	0	0	183	0	0	0	0	0
Weissella cibaria	137591	0	0	443	0	0	0	0	0	0	0	0	0	0
Weissella paramesenteroides	1249	0	0	0	0	0	0	0	372	0	0	0	0	0
Lactococcus	1357	0	0	92	210	255	42	200	50	5	637	405	0	25
Lactococcus garvieae	1363	0	0	2893	0	0	0	265	733	7	0	553	0	241
Lactococcus lactis	1358	2	0	1882	1614	316	56	867	2702	44	0	1620	0	743
Lactococcus piscium	1364	0	0	0	0	0	0	0	357	0	0	0	0	161
Lactococcus raffinolactis	1366	0	0	0	0	0	0	210	598	0	0	423	0	98
Streptococcus	1301	1	38082	39707	8905	16649	1699	45202	161314	922	9083	74751	1243	30461
Streptococcus acidominimus	1326	0	0	323	718	961	77	4194	9703	49	0	3796	0	1486
Streptococcus agalactiae	1311	0	2473	1753	1315	4189	389	7283	12274	107	0	14230	0	3813
Streptococcus anginosus group	671232	0	2243	1558	401	400	112	1331	3567	15	0	1629	0	718
Streptococcus anginosus	1328	0	6776	3785	1044	4039	834	6815	16563	69	0	5773	0	1868
Streptococcus constellatus	76860	0	2761	1327	0	857	628	1352	2920	10	0	820	0	391
Streptococcus intermedius	1338	0	4010	3639	536	1286	245	3405	13880	31	0	2725	0	1331
Streptococcus criceti	1333	0	0	0	0	364	0	887	17540	0	0	0	0	0
Streptococcus cristatus	45634	0	10361	9347	0	581	0	1228	1809	6	0	921	0	392
Streptococcus dysgalactiae group	119603	0	25	8	11	35	23	70	69	2	0	116	0	60
Streptococcus dysgalactiae	1334	0	1667	353	374	1150	246	2970	4743	50	0	3980	0	1479
Streptococcus equi	1336	0	2199	715	659	1903	899	5377	10959	75	0	5590	0	2668
Streptococcus equinus	1335	0	0	237	0	130	0	406	1312	9	0	733	0	338
Streptococcus ferus	1345	0	0	0	0	0	0	736	0	0	0	0	0	0
Streptococcus gallolyticus	315405	0	3744	901	485	1698	97	4361	111803	828	10490	121974	1974	22762
Streptococcus gordonii	1302	0	11914	142587	591	1755	86	3403	8122	37	0	3068	0	1550
Streptococcus halotolerans	1814128	0	0	280	0	520	29	1610	3365	27	0	2163	0	1092
Streptococcus himalayensis	1888195	0	1142	629	400	626	71	1385	2835	20	0	1659	0	462
Streptococcus infantarius	102684	0	0	0	0	560	34	1206	6836	51	0	4373	0	1638
Streptococcus infantis	68892	0	0	0	0	0	0	0	405	0	0	0	0	0
Streptococcus iniae	1346	0	0	164	425	994	81	3058	6046	56	0	4346	0	2067
Streptococcus lutetiensis	150055	0	0	0	0	0	0	449	2155	22	0	2741	0	1617
Streptococcus macedonicus	59310	0	0	0	0	757	0	522	2031	8	0	1374	0	897
Streptococcus marmotae	1825069	0	0	304	921	2739	116	3920	2104	9	0	917	0	406
Streptococcus merionis	400065	0	889	402	637	1347	122	3984	3678	16	0	1389	0	715
Streptococcus mitis	28037	1	1352	3579	270	599	41	1671	2411	26	0	1164	0	430
Streptococcus mutans	1309	1	14737	1817	640	2021	236	33483	293565	218	0	19039	0	6129
Streptococcus oralis	1303	0	1870	7883	323	1000	54	1711	2630	17	0	1359	0	696
Streptococcus orisasini	1080071	0	0	0	0	0	0	347	0	0	0	0	0	0
Streptococcus orisuis	282078	0	0	0	0	0	0	0	507	0	0	0	0	0
Streptococcus pantholopis	1811193	0	0	479	0	253	36	6694	10114	3053	0	297732	0	150398
Streptococcus parasanguinis	1318	0	1680	3728	787	1506	73	3171	2592	9	0	1088	0	494
Streptococcus parauberis	1348	0	0	0	0	322	39	914	2584	44	0	2089	0	1092
Streptococcus pasteurianus	197614	0	0	0	0	323	31	765	3362	59	673	5422	104	1616
Streptococcus pluranimalium	82348	0	0	163	282	605	44	1966	4289	39	0	8087	0	825
Streptococcus pneumoniae	1313	0	4650	9245	1306	3437	192	6467	8118	45	0	4035	0	1677
Streptococcus pseudopneumoniae	257758	0	0	776	0	291	65	445	463	4	0	0	0	0
Streptococcus pyogenes	1314	0	1950	1722	667	1628	664	5194	12332	91	0	7005	0	3622
Streptococcus ratti	1341	0	0	0	0	0	0	932	85863	0	0	0	0	0
Streptococcus salivarius	1304	0	1482	981	388	941	82	3111	9721	43	0	3658	0	1723
Streptococcus sanguinis	1305	0	13512	43426	502	3617	0	1520	4374	19	0	1323	0	563
Streptococcus sobrinus	1310	0	1874	847	285	873	28	2575	9673	24	0	2517	0	1204
Streptococcus sp.	1306	0	0	0	0	0	0	0	0	12	0	1889	0	811
Streptococcus sp. A12	1759399	0	0	712	0	204	0	589	931	6	0	476	0	229
Streptococcus sp. FDAARGOS_192	1839799	0	0	0	0	0	0	202	785	0	0	0	0	0
Streptococcus sp. GUT-187	1917441	0	0	375	685	1902	168	4186	3002	21	43164	1363	0	549
Streptococcus sp. I-G2	1156431	0	0	458	0	293	0	570	747	0	0	0	0	124
Streptococcus sp. I-P16	1156433	0	0	498	0	196	0	468	678	0	0	0	0	126
Streptococcus sp. NPS 308	1902136	0	0	1399	0	150	0	429	768	0	0	0	0	125
Streptococcus sp. oral taxon 064	712624	0	0	1006	0	143	0	388	452	0	0	0	0	0
Streptococcus sp. oral taxon 431	712633	0	0	909	0	221	0	752	1200	5	0	477	0	213
Streptococcus sp. VT 162	1419814	0	0	1928	0	180	0	429	855	4	0	414	0	166
Streptococcus suis	1307	0	4982	3272	12645	25648	2241	69446	46376	124	1059	7941	0	2917
Streptococcus thermophilus	1308	0	1205	887	664	2204	110	4062	8021	60	0	4908	0	2901
Streptococcus troglodytae	1111760	0	4441	503	0	252	47	7889	65406	26	0	2580	0	1310
Streptococcus uberis	1349	0	1489	110	0	352	36	1138	3429	23	0	2154	0	964
Christensenella	990721	0	0	0	0	0	0	0	0	0	0	0	0	0
Christensenella massiliensis	1805714	0	0	0	0	0	0	488	0	0	0	0	0	0
Alkaliphilus	114627	0	0	0	0	0	31	0	0	0	0	0	0	0
Alkaliphilus oremlandii	461876	0	0	0	0	0	57	0	0	0	0	0	0	0
Clostridium	1485	0	1216	381	686	1083	404	885	442	36	6150	1168	112	327
Clostridium baratii	1561	0	0	137	0	0	0	0	0	0	0	0	0	0
Clostridium beijerinckii	1520	0	0	0	0	0	30	0	0	0	3656	0	0	0
Clostridium botulinum	1491	0	0	0	0	224	146	215	0	8	1755	0	0	0
Clostridium butyricum	1492	0	0	0	0	0	29	0	0	0	0	0	0	0
Clostridium chauvoei	46867	0	0	0	0	0	27	0	0	0	0	0	0	0
Clostridium estertheticum	238834	0	0	0	0	0	0	0	0	0	5231	0	0	0
Clostridium pasteurianum	1501	0	0	0	0	0	0	0	0	0	479	0	0	0
Clostridium perfringens	1502	0	0	4255	0	0	57	0	0	0	615	0	0	0
Clostridium saccharobutylicum	169679	0	0	0	0	0	0	0	0	0	636	0	0	0
Clostridium saccharoperbutylacetonicum	36745	0	0	0	0	0	0	0	0	0	425	0	0	0
Clostridium sp. SY8519	1042156	0	9766	0	0	0	37	286	1275	8	0	0	91	480
Clostridium tetani	1513	0	0	0	0	0	40	0	0	0	0	0	0	0
Mogibacterium	86331	0	1046	40	0	83	3	99	0	3	0	0	0	94
Mogibacterium diversum	114527	0	2476	159	0	0	46	0	0	0	0	0	0	0
Mogibacterium pumilum	86332	0	4340	525	0	831	722	975	0	5	0	0	0	0
Eubacterium	1730	0	132	122	0	178	48	211	0	6	0	0	0	156
Eubacterium limosum	1736	0	896	0	0	0	0	0	0	0	0	0	0	0
Blautia	572511	0	0	61	0	281	83	260	765	0	471	0	88	311
[Ruminococcus] gnavus	33038	0	0	0	0	330	0	0	0	0	0	0	0	0
[Ruminococcus] torques	33039	0	0	196	0	0	0	0	0	0	0	0	0	0
Blautia obeum	40520	0	0	0	0	0	60	0	0	0	0	0	0	0
Butyrivibrio	830	0	0	0	0	0	0	0	0	3	626	0	0	15
Butyrivibrio fibrisolvens	831	0	0	0	0	0	0	0	0	13	0	0	0	149
Butyrivibrio hungatei	185008	0	0	0	0	0	0	0	0	4	0	0	0	115
Butyrivibrio proteoclasticus	43305	0	0	0	0	0	0	0	0	0	0	0	0	117
Lachnoclostridium	1506553	0	1131	124	0	443	81	673	358	9	892	506	173	86
[Clostridium] bolteae	208479	0	0	0	0	613	32	0	0	0	0	0	0	137
[Clostridium] saccharolyticum	84030	0	1114	0	0	221	40	0	0	4	0	0	0	116
Lachnoclostridium phocaeense	1871021	0	0	0	0	0	0	0	0	6	0	0	0	106
Lachnoclostridium sp. YL32	1834196	0	0	0	0	361	44	215	0	0	0	0	0	118
Roseburia	841	0	0	0	0	138	18	0	0	3	0	0	0	7
Roseburia hominis	301301	0	0	0	0	0	30	0	0	0	0	0	0	105
Roseburia intestinalis	166486	0	0	0	0	0	0	0	0	6	0	0	0	114
Tyzzerella	1506577	0	0	0	0	0	0	0	0	0	0	0	0	0
[Clostridium] propionicum	28446	0	0	0	0	0	0	0	0	0	498	0	0	0
Oscillibacter	459786	0	0	0	0	0	0	0	0	0	0	0	0	0
Oscillibacter valericigenes	351091	0	0	0	0	0	0	0	0	6	0	0	0	123
Desulfitobacterium	36853	0	0	0	0	0	0	0	0	4	0	0	0	0
Desulfotomaculum	1562	0	0	0	0	0	0	227	0	0	0	0	0	0
Acetoanaerobium	186831	0	0	0	0	0	0	0	0	0	0	0	0	0
Acetoanaerobium sticklandii	1511	0	0	0	0	0	117	0	0	7	0	0	0	0
Clostridioides	1870884	0	0	0	0	0	1	0	0	0	0	0	0	0
Clostridioides difficile	1496	0	2204	0	314	779	400	448	0	7	446	0	0	153
Filifactor	44259	0	0	2	0	0	0	0	0	0	0	0	0	0
Filifactor alocis	143361	0	4275	4013	364	2299	922	2307	0	0	0	0	0	0
Paeniclostridium	1849828	0	0	0	0	0	0	0	0	0	0	0	0	0
Paeniclostridium sordellii	1505	0	1870	1056	1037	0	55	0	0	0	0	0	0	0
Peptoclostridium	1481960	0	0	0	0	0	0	0	0	0	0	0	0	0
Peptoclostridium acidaminophilum	1731	0	0	0	0	0	41	0	0	0	0	0	0	0
Romboutsia	1501226	0	0	0	0	0	27	0	0	0	0	0	0	0
Romboutsia sp. Frifi	1507512	0	0	0	0	0	27	0	0	0	0	0	0	0
Ethanoligenens	253238	0	0	0	0	0	0	0	0	0	0	0	0	0
Ethanoligenens harbinense	253239	0	0	0	0	0	0	241	0	4	0	0	0	0
Faecalibacterium	216851	0	1	0	0	0	0	0	0	0	0	0	0	0
Faecalibacterium prausnitzii	853	0	2670	0	0	183	0	612	0	10	0	0	165	418
Fastidiosipila	236752	0	0	0	0	0	0	0	0	0	0	0	0	0
Fastidiosipila sanguinis	236753	0	0	0	0	207	37	212	0	0	0	0	0	0
Mageeibacillus	1637257	0	0	0	0	0	0	0	0	0	0	0	0	0
Mageeibacillus indolicus	884684	0	0	0	0	172	0	0	0	0	0	0	0	0
Ruminiclostridium	1508657	0	0	0	0	213	58	251	0	7	0	0	0	165
[Eubacterium] siraeum	39492	0	0	0	0	0	0	199	0	0	0	0	0	0
Ruminococcus	1263	0	0	0	0	147	0	117	0	8	0	0	0	34
Ruminococcus champanellensis	1161942	0	0	0	0	0	0	329	0	6	0	0	0	107
Ruminococcus sp. SR1/5	657323	0	0	0	0	0	0	0	0	0	0	0	0	90
Flavonifractor	946234	0	1	0	0	0	0	0	0	0	0	0	0	0
Flavonifractor plautii	292800	0	1056	0	0	209	102	747	0	11	0	0	80	309
Intestinimonas	1392389	0	0	0	0	0	0	0	0	0	0	0	0	0
Intestinimonas butyriciproducens	1297617	0	1806	0	0	206	70	342	0	5	0	0	0	181
Erysipelothrix	1647	0	0	9	0	155	0	0	0	0	0	0	0	0
Erysipelothrix rhusiopathiae	1648	0	0	285	0	0	0	0	0	0	0	0	0	0
Acidaminococcus	904	0	412	0	0	0	0	0	0	1	0	0	0	95
Acidaminococcus fermentans	905	0	5552	0	0	0	0	0	0	5	0	0	0	90
Selenomonas	970	0	2784	311	0	279	19	858	0	8	445	0	190	176
Selenomonas ruminantium	971	0	0	0	0	0	0	0	0	16	0	0	0	0
Selenomonas sp. oral taxon 126	712528	0	0	477	0	0	0	652	0	0	0	0	0	0
Selenomonas sp. oral taxon 136	713030	0	0	128	0	0	31	437	0	6	0	0	0	0
Selenomonas sp. oral taxon 478	712538	0	0	120	0	0	0	0	0	0	0	0	0	0
Selenomonas sp. oral taxon 920	1884263	0	0	409	0	0	0	303	0	0	0	0	0	0
Selenomonas sputigena	69823	0	0	109	0	0	0	0	0	0	0	0	0	0
Pelosinus	365348	0	0	0	0	0	0	0	0	6	384	0	0	0
Pelosinus fermentans	365349	0	0	0	0	0	0	0	0	0	1656	0	0	0
Pelosinus sp. UFO1	484770	0	0	0	0	0	0	0	0	0	1938	0	0	0
Dialister	39948	0	1223	0	0	5	1	0	0	0	0	0	0	0
Dialister pneumosintes	39950	0	0	0	0	164	275	0	0	0	0	0	0	0
Veillonella	29465	0	1247	223	0	0	11	588	2724	0	0	0	0	0
Veillonella atypica	39777	0	1477	146	0	0	0	0	0	0	0	0	0	0
Veillonella parvula	29466	0	1749	1042	0	0	36	386	1834	0	0	0	0	0
Veillonella rodentium	248315	0	0	514	0	0	0	25589	150953	0	0	0	0	0
Anaerococcus	165779	0	0	0	0	0	5	0	0	0	0	0	0	0
Anaerococcus mediterraneensis	1870984	1	0	0	0	0	58	0	0	0	0	0	0	0
Anaerococcus prevotii	33034	0	0	0	0	0	68	0	0	0	0	0	0	0
Finegoldia	150022	0	0	0	0	0	0	0	0	0	0	0	0	0
Finegoldia magna	1260	0	0	0	0	0	45	0	0	0	0	0	0	0
Murdochiella	1161127	0	0	0	0	0	0	0	0	0	0	0	0	0
Murdochiella sp. Marseille-P2341	1852373	0	0	0	0	195	47	0	0	0	0	0	0	0
Parvimonas	543311	0	0	0	0	15	1	20	0	0	0	0	0	0
Parvimonas micra	33033	0	1712	831	487	3358	1443	4244	0	0	0	0	0	0
Ndongobacter	1930845	0	0	0	0	0	0	0	0	0	0	0	0	0
Ndongobacter massiliensis	1871025	0	0	0	0	0	44	0	0	0	0	0	0	0
Mycoplasma	2093	0	0	0	0	0	38	0	0	0	0	0	0	0
Candidatus Saccharimonas	1331051	0	0	0	0	0	0	0	0	0	0	0	0	0
Candidatus Saccharimonas aalborgensis	1332188	0	0	0	0	0	49	2848	0	0	0	0	0	0
Haloarcula	2237	0	0	0	0	0	0	0	0	0	0	1653	0	0
Haloarcula hispanica	51589	0	0	0	0	0	0	0	0	0	0	1172	0	0
Haloarcula marismortui	2238	0	0	0	0	0	0	0	0	0	0	1435	0	0
Haloarcula sp. CBA1115	1592728	0	0	0	0	0	0	0	0	0	0	1624	0	0
Halomicrobium	203135	0	0	0	0	0	0	0	0	0	0	3	0	0
Halomicrobium mukohataei	57705	0	0	0	0	0	0	0	0	0	0	2504	0	0
Halorhabdus	146825	0	0	0	0	0	0	0	0	0	0	166	0	0
Halorhabdus tiamatea	430914	0	0	0	0	0	0	0	0	0	0	2708	0	0
Halorhabdus utahensis	146826	0	0	0	0	0	0	0	0	0	0	1726	0	0
Halorientalis	1073987	0	0	0	0	0	0	0	0	0	0	0	0	0
Halorientalis sp. IM1011	1932360	0	0	0	0	0	0	0	0	0	0	3411	0	0
Natronomonas	63743	0	0	0	0	0	0	0	0	0	0	51	0	0
Natronomonas moolapensis	416273	0	0	0	0	0	0	0	0	0	0	2810	0	0
Natronomonas pharaonis	2257	0	0	0	0	0	0	0	0	0	0	1403	0	0
Halalkalicoccus	332246	0	0	0	0	0	0	0	0	0	0	0	0	0
Halalkalicoccus jeotgali	413810	0	0	0	0	0	0	0	0	0	0	6343	0	0
Halobacterium	2239	0	0	0	0	0	0	0	0	0	0	334	0	0
Halobacterium hubeiense	1407499	0	0	0	0	0	0	0	0	0	0	2021	0	0
Halobacterium salinarum	2242	0	0	0	0	0	0	0	0	0	0	2420	0	0
Halobacterium sp. DL1	751944	0	0	0	0	0	0	0	0	0	0	2133	0	0
Halodesulfurarchaeum	1980514	0	0	0	0	0	0	0	0	0	0	0	0	0
Halodesulfurarchaeum formicicum	1873524	0	0	0	0	0	0	0	0	0	0	826	0	0
Halococcus	2249	0	0	0	0	0	0	0	0	0	0	1224	0	0
Halococcus morrhuae	2250	0	0	0	0	0	0	0	0	0	0	5424	0	0
Halanaeroarchaeum	1656823	0	0	0	0	0	0	0	0	0	0	0	0	0
Halanaeroarchaeum sulfurireducens	1604004	0	0	0	0	0	0	0	0	0	0	1174	0	0
Haloferax	2251	0	0	0	0	0	0	0	0	0	0	731	0	0
Haloferax gibbonsii	35746	0	0	0	0	0	0	0	0	0	0	1687	0	0
Haloferax mediterranei	2252	0	0	0	0	0	0	0	0	0	0	1422	0	0
Haloferax volcanii	2246	0	0	0	0	0	0	0	0	0	0	2178	0	0
Halogeometricum	60846	0	0	0	0	0	0	0	0	0	0	0	0	0
Halogeometricum borinquense	60847	0	0	0	0	0	0	0	0	0	0	1105	0	0
Haloquadratum	293431	0	0	0	0	0	0	0	0	0	0	0	0	0
Haloquadratum walsbyi	293091	0	0	0	0	0	0	0	0	0	0	2063	0	0
Halopenitus	1209988	0	0	0	0	0	0	0	0	0	0	0	0	0
Halopenitus persicus	1048396	0	0	0	0	0	0	0	0	0	0	2047	0	0
Halorubrum	56688	0	0	0	0	0	0	0	0	0	0	234	0	0
Halorubrum lacusprofundi	2247	0	0	0	0	0	0	0	0	0	0	1834	0	0
Halorubrum trapanicum	29284	0	0	0	0	0	0	0	0	0	0	1788	0	0
Salinigranum	1644057	0	0	0	0	0	0	0	0	0	0	0	0	0
Salinigranum rubrum	755307	0	0	0	0	0	0	0	0	0	0	2683	0	0
Halobiforma	203193	0	0	0	0	0	0	0	0	0	0	0	0	0
Halobiforma lacisalsi	229731	0	0	0	0	0	0	0	0	0	0	2571	0	0
Halopiger	387342	0	0	0	0	0	0	0	0	0	0	0	0	0
Halopiger xanaduensis	387343	0	0	0	0	0	0	0	0	0	0	1941	0	0
Halostagnicola	353799	0	0	0	0	0	0	0	0	0	0	0	0	0
Halostagnicola larsenii	353800	0	0	0	0	0	0	0	0	0	0	1483	0	0
Haloterrigena	121871	0	0	0	0	0	0	0	0	0	0	37	0	0
Haloterrigena daqingensis	588898	0	0	0	0	0	0	0	0	0	0	1084	0	0
Haloterrigena turkmenica	62320	1	0	0	0	0	0	0	0	0	0	2335	0	0
Halovivax	332951	0	0	0	0	0	0	0	0	0	0	0	0	0
Halovivax ruber	387341	0	0	0	0	0	0	0	0	0	0	1402	0	0
Natrialba	63742	0	0	0	0	0	0	0	0	0	0	0	0	0
Natrialba magadii	13769	0	0	0	0	0	0	0	0	0	0	1087	0	0
Natrinema	88723	0	0	0	0	0	0	0	0	0	0	81	0	0
Natrinema pellirubrum	69525	0	0	0	0	0	0	0	0	0	0	5004	0	0
Natrinema sp. J7-2	406552	0	0	0	0	0	0	0	0	0	0	1506	0	0
Natronobacterium	2256	0	0	0	0	0	0	0	0	0	0	1	0	0
Natronobacterium gregoryi	44930	0	0	0	0	0	0	0	0	0	0	1198	0	0
Natronococcus	29287	0	0	0	0	0	0	0	0	0	0	0	0	0
Natronococcus occultus	29288	0	0	0	0	0	0	0	0	0	0	2108	0	0
Salinarchaeum	1269201	0	0	0	0	0	0	0	0	0	0	0	0	0
Salinarchaeum sp. Harcht-Bsk1	1333523	0	0	0	0	0	0	0	0	0	0	1953	0	0
Methanobrevibacter	2172	0	226	0	0	0	59	0	57	14	764	483	364	206
Methanobrevibacter millerae	230361	0	0	0	0	0	138	0	0	59	528	584	1405	201
Methanobrevibacter olleyae	294671	0	0	0	0	0	36	0	0	107	0	531	629	1148
Methanobrevibacter ruminantium	83816	0	0	0	0	0	0	0	0	65	0	397	398	735
Methanobrevibacter smithii	2173	0	15457	0	0	0	156	0	11231	16	0	0	560	128
Methanobrevibacter sp. AbM4	224719	0	0	0	0	0	0	0	0	6	0	0	0	0
Methanobrevibacter sp. YE315	1609968	0	0	0	0	0	117	0	0	21	520	630	1505	303
Methanosphaera	2316	0	0	0	0	0	0	0	0	0	0	3	0	0
Methanosphaera stadtmanae	2317	0	0	0	0	0	0	0	0	17	0	427	0	191
Candidatus Methanomethylophilus	1291539	0	0	0	0	0	0	0	0	0	0	0	0	0
Candidatus Methanomethylophilus alvus	1291540	0	908	0	0	0	0	0	0	0	0	0	0	0
Plasmodium	5820	0	0	0	0	0	38	0	0	6	419	0	172	0
Plasmodium (Laverania)	418107	0	0	0	0	0	0	0	0	0	0	0	110	0
Eimeria	5800	0	0	0	0	0	0	0	0	0	0	0	0	0
Eimeria acervulina	5801	0	0	0	0	0	0	0	0	4	0	0	0	0
Entodinium	40635	0	0	0	0	0	0	0	0	0	0	0	1	0
Entodinium caudatum	47911	0	0	0	0	0	0	0	0	0	0	0	221	0
Epidinium	40637	0	0	0	0	0	0	0	0	0	0	0	40	0
Epidinium ecaudatum	300017	0	0	0	0	0	0	0	0	0	0	0	90	0
Leptosphaeria	5021	0	0	0	0	0	0	0	0	1	0	0	0	0
Leptosphaeria maculans species complex	220671	0	0	0	0	0	0	0	0	5	0	0	0	0
Parastagonospora	1351751	0	0	0	0	0	0	0	0	0	0	0	0	0
Parastagonospora nodorum	13684	0	0	0	0	0	0	0	0	7	0	0	0	0
Bipolaris	33194	0	0	0	0	0	0	0	0	6	0	0	0	0
Aspergillus	5052	0	10080	153	0	0	69	696	0	7	7479	1031	89	54
Aspergillus aculeatus	5053	0	0	0	0	0	0	0	0	0	547	0	0	0
Aspergillus campestris	41068	0	0	0	0	0	0	0	0	0	705	0	0	0
Aspergillus candidus	41067	0	0	0	0	0	0	0	0	0	574	0	0	0
Aspergillus clavatus	5057	0	917	0	0	0	0	0	0	0	1315	0	0	0
Aspergillus fischeri	36630	0	0	0	0	0	0	0	0	0	434	0	0	0
Aspergillus fumigatus	746128	0	0	0	0	0	0	0	0	0	1158	0	0	0
Aspergillus glaucus	41413	0	10644	165	0	0	0	411	0	7	88629	400	0	134
Aspergillus japonicus	34381	0	0	0	0	0	0	0	0	0	560	0	0	0
Aspergillus nidulans	162425	0	0	0	0	0	0	0	0	0	939	0	0	0
Aspergillus niger	5061	0	957	0	0	0	0	0	0	0	1256	0	0	0
Aspergillus nomius	41061	0	0	0	0	0	0	0	0	0	523	0	0	0
Aspergillus novofumigatus	340412	0	0	0	0	0	0	0	0	0	504	0	0	0
Aspergillus oryzae	5062	0	907	0	0	0	0	0	0	0	1453	0	0	0
Aspergillus steynii	306088	0	0	0	0	0	0	0	0	0	993	0	0	0
Aspergillus terreus	33178	0	0	0	0	0	0	0	0	0	901	0	0	0
Penicilliopsis	70110	0	0	0	0	0	0	0	0	0	0	0	0	0
Penicilliopsis zonata	41063	0	0	0	0	0	0	0	0	0	437	0	0	0
Penicillium	5073	0	1428	0	0	0	55	0	0	17	1399	0	0	138
Penicillium arizonense	1835702	0	0	0	0	0	0	0	0	0	659	0	0	0
Penicillium chrysogenum species complex	254878	0	0	0	0	0	1	0	0	1	78	0	0	1
Penicillium rubens	1108849	0	0	0	0	0	92	0	0	19	1687	0	0	145
Penicillium expansum	27334	0	0	0	0	0	57	0	0	13	0	0	0	141
Talaromyces	5094	0	0	0	0	0	0	0	0	0	657	0	0	0
Cladonia	5199	0	0	0	0	0	0	0	0	7	599	0	0	0
Peltigera	48861	0	0	0	0	0	0	0	0	3	0	0	0	0
Peltigera membranacea	161997	0	0	0	0	0	0	0	0	6	0	0	0	0
Rhynchosporium	38037	0	0	0	0	0	0	0	0	7	0	0	0	0
Botrytis	33196	0	0	0	0	0	0	0	0	0	0	0	0	0
Botrytis cinerea	40559	0	0	0	0	0	0	0	0	22	0	0	0	0
Sclerotinia	5179	0	0	0	0	0	0	0	0	0	0	0	0	0
Sclerotinia sclerotiorum	5180	0	0	0	0	0	0	0	0	4	0	0	0	0
Pseudogymnoascus	78156	0	0	0	0	0	0	0	0	8	0	0	0	0
Pseudogymnoascus destructans	655981	0	0	0	0	0	0	0	0	6	0	0	0	0
Trichoderma	5543	0	0	0	0	0	41	0	0	4	0	0	0	0
Fusarium	5506	0	0	0	0	0	0	0	0	0	745	0	0	0
Sporothrix	29907	0	0	0	0	0	0	0	0	0	0	0	0	0
Sporothrix schenckii	29908	0	0	0	0	0	62	0	0	0	0	0	0	0
Podospora	5144	0	0	0	0	0	0	0	0	0	0	0	0	0
Podospora anserina	5145	0	0	0	0	0	0	0	0	4	0	0	0	0
Debaryomyces	4958	0	0	0	0	0	0	0	0	4	83	28	3	0
Debaryomyces hansenii	4959	0	0	0	0	0	0	0	0	51	1806	385	120	0
Wallemia	148959	0	0	0	0	0	0	0	0	0	90	215	0	0
Wallemia ichthyophaga	245174	0	0	0	0	0	0	0	0	0	0	7083	0	0
Wallemia mellicola	1708541	0	0	0	0	0	0	0	0	0	2107	0	0	0
Malassezia	55193	1	0	0	0	0	0	0	0	0	0	0	0	0
Larimichthys	215357	0	0	0	0	0	0	0	0	0	0	0	0	0
Larimichthys crocea	215358	0	0	0	0	0	0	0	0	0	0	0	86	0
Oryzias	8089	0	0	0	0	0	0	0	0	0	0	0	0	0
Oryzias latipes	8090	0	0	0	0	0	0	0	0	0	0	0	97	0
Oncorhynchus	8016	0	0	0	427	224	0	0	0	0	0	0	0	0
Oncorhynchus mykiss	8022	0	0	0	528	0	0	0	0	0	0	0	0	0
Salmo	8028	0	0	0	10	1	0	0	0	0	0	0	2	0
Salmo salar	8030	0	0	0	908	188	0	0	0	0	0	0	219	0
Cyprinus	7961	0	0	0	0	0	0	0	0	0	0	0	0	0
Cyprinus carpio	7962	5	0	0	0	0	0	0	0	0	0	0	118	0
Danio	7954	0	0	0	0	0	0	0	0	0	0	0	0	0
Danio rerio	7955	0	0	0	0	0	0	0	0	0	0	0	86	0
Oryctolagus	9984	0	0	0	0	0	0	0	0	0	0	0	0	0
Oryctolagus cuniculus	9986	0	0	0	0	0	38	0	0	0	0	0	0	0
Heterocephalus	10180	0	0	0	0	0	0	0	0	0	0	0	0	0
Heterocephalus glaber	10181	4	0	0	0	0	0	0	0	23	594	0	0	0
Mus	10088	0	0	1	0	0	0	0	0	0	2	0	0	0
Mus <mouse, subgenus>	862507	0	0	0	0	0	0	0	0	1	7	0	5	0
Mus musculus	10090	0	0	126	0	0	0	0	0	23	475	0	1351	0
Macaca	9539	0	0	22	0	0	0	0	0	0	0	0	0	0
Macaca fascicularis	9541	0	0	161	0	0	0	0	0	0	0	0	0	0
Macaca mulatta	9544	0	0	109	0	0	0	0	0	0	0	0	0	0
Gorilla	9592	0	0	2	0	0	0	0	0	0	0	0	0	0
Gorilla beringei	499232	0	0	325	0	0	0	0	0	0	0	0	0	0
Gorilla gorilla	9593	0	0	340	0	0	0	0	0	0	0	0	0	0
Homo	9605	0	0	0	0	0	0	0	0	0	0	0	0	0
Homo sapiens	9606	1	0	4702	0	0	0	335	0	0	0	0	460	0
Pan	9596	0	0	11	0	0	0	0	0	0	0	0	0	0
Pan troglodytes	9598	0	0	604	0	0	0	0	0	0	0	0	0	0
Pongo	9599	0	0	150	0	0	0	0	0	0	0	0	0	0
Canis	9611	0	0	0	0	0	0	0	0	0	0	0	0	0
Canis lupus	9612	0	0	0	0	0	0	496	0	0	0	0	0	0
Ailuropoda	9645	0	0	0	0	0	0	0	0	0	0	0	0	0
Ailuropoda melanoleuca	9646	0	0	0	0	0	0	261	0	0	0	0	0	0
Ursus	9639	0	0	0	0	0	0	255	0	0	0	0	0	0
Ursus maritimus	29073	0	0	0	0	0	0	861	0	0	0	0	0	0
Balaenoptera	9766	0	0	0	0	198	0	0	0	0	0	0	0	0
Orcinus	9732	0	0	0	0	0	0	0	0	0	0	0	0	0
Orcinus orca	9733	0	0	0	0	1803	0	0	0	0	0	0	0	0
Pseudorca	82173	0	0	0	0	0	0	0	0	0	0	0	0	0
Pseudorca crassidens	82174	0	0	0	0	1270	0	0	0	0	0	0	0	0
Tursiops	9738	0	0	0	0	5	0	0	0	0	0	0	0	0
Tursiops truncatus	9739	0	0	0	0	187	0	0	0	0	0	0	0	0
Lipotes	118796	0	0	0	0	0	0	0	0	0	0	0	0	0
Lipotes vexillifer	118797	0	0	0	0	0	0	0	0	0	597	0	0	0
Delphinapterus	9748	0	0	0	0	0	0	0	0	0	0	0	0	0
Delphinapterus leucas	9749	0	0	0	0	195	0	0	0	0	0	0	0	0
Neophocaena	34891	0	0	0	0	5	0	0	0	0	0	0	0	0
Neophocaena asiaeorientalis	189058	0	0	0	0	475	0	0	0	0	0	0	0	0
Pantholops	59537	0	0	0	0	0	0	0	0	0	0	0	0	0
Pantholops hodgsonii	59538	0	919	0	1666	263	53	0	0	5	16579	599	0	0
Bos	9903	0	1043	0	0	59	332	0	0	0	318	92	979	0
Bos indicus	9915	0	0	0	0	0	38	0	0	0	0	0	0	0
Bos mutus	72004	4	0	0	0	262	3494	0	0	0	2014	1089	17207	0
Bos taurus	9913	0	0	0	0	0	474	0	0	0	0	0	1420	0
Bubalus	9918	0	0	0	0	0	0	0	0	0	0	0	0	0
Bubalus bubalis	89462	0	0	0	0	0	0	0	0	0	0	0	110	0
Capra	9922	0	0	0	0	0	0	0	0	0	0	0	0	0
Capra hircus	9925	0	0	0	0	0	0	0	0	0	0	0	146	0
Ovis	9935	0	0	0	0	23	6	0	0	4	70	32	182	0
Ovis aries	9940	0	0	0	0	0	79	0	0	0	0	0	444	0
Ovis canadensis	37174	1	0	0	0	145	622	0	0	0	1433	778	10288	0
Cervus	9859	0	0	0	0	0	0	0	0	0	0	0	105	0
Muntiacus	9885	0	0	0	0	0	0	0	0	0	0	0	361	0
Muntiacus muntjak	9888	0	0	0	0	0	0	0	0	0	0	0	1149	0
Muntiacus reevesi	9886	0	0	0	0	0	0	0	0	0	0	0	195	0
Alces	9851	0	0	0	0	0	0	0	0	0	0	0	0	0
Alces alces	9852	0	0	0	0	0	0	0	0	0	0	0	1111	0
Odocoileus	9871	0	0	0	0	0	0	0	0	0	0	0	489	0
Odocoileus hemionus	9872	0	0	0	0	0	0	0	0	0	0	0	967	0
Odocoileus virginianus	9874	1	0	0	0	0	0	0	0	0	0	0	1655	0
Rangifer	9869	0	0	0	0	0	0	0	0	0	0	0	0	0
Rangifer tarandus	9870	0	0	0	0	0	0	0	0	0	454	0	14401	0
Sus	9822	0	0	0	0	0	0	0	0	0	0	0	0	0
Sus scrofa	9823	0	0	0	0	0	0	0	0	0	0	0	244	0
Equus	9789	0	0	0	0	0	55	0	0	0	0	0	0	0
Equus <subgenus>	35510	0	0	0	0	0	36	0	0	0	0	0	0	0
Equus caballus	9796	0	0	0	0	0	329	0	0	0	0	0	0	0
Aptenodytes	9232	0	0	0	0	0	0	0	0	0	0	0	0	0
Aptenodytes forsteri	9233	0	0	0	0	0	0	0	0	0	0	0	0	0
Strongylocentrotus	7664	0	0	0	0	0	0	0	0	0	0	0	0	0
Strongylocentrotus purpuratus	7668	0	0	0	0	135	0	0	0	0	0	0	0	0
Trichobilharzia	100601	0	0	0	0	0	0	0	0	0	0	0	0	0
Trichobilharzia regenti	157069	2	0	0	0	0	0	0	0	0	0	0	0	0
Ascaris	6251	0	0	9	0	0	0	0	0	0	0	0	0	0
Ascaris lumbricoides	6252	0	0	195	0	0	0	0	0	0	0	0	0	0
Parascaris	6254	0	0	0	0	0	0	0	0	0	0	0	0	0
Parascaris equorum	6256	0	0	0	0	0	96	0	0	0	0	0	0	0
Parastrongyloides	131309	0	0	0	0	0	0	0	0	0	0	0	0	0
Parastrongyloides trichosuri	131310	0	1557	0	663	279	66	0	0	0	1278	0	0	0
Caenorhabditis	6237	0	0	0	1	0	0	0	0	0	36	0	0	0
Caenorhabditis remanei	31234	0	0	0	401	0	0	0	0	0	3304	0	0	0
Cylicostephanus	71460	0	0	0	0	0	0	0	0	0	0	0	0	0
Cylicostephanus goldi	71465	0	5143	0	0	395	0	0	0	0	459	0	0	0
Nippostrongylus	27834	0	0	0	0	0	0	0	0	0	0	0	0	0
Nippostrongylus brasiliensis	27835	4	0	0	0	0	0	0	0	0	0	0	0	0
Brugia	6278	0	0	0	0	4	0	0	0	0	21	0	0	0
Brugia timori	42155	0	0	0	0	388	0	0	0	0	525	0	0	0
Onchocerca	6281	0	0	0	0	0	0	0	0	0	0	0	0	0
Onchocerca flexuosa	387005	0	0	0	0	0	0	0	0	0	0	0	324	0
Wuchereria	6292	0	0	0	0	0	0	0	0	0	0	0	0	0
Wuchereria bancrofti	6293	0	0	0	0	0	34	0	0	0	0	0	0	0
Gongylonema	637852	0	0	0	0	0	0	0	0	0	0	0	0	0
Gongylonema pulchrum	637853	0	0	0	0	0	43	0	0	0	0	0	0	0
Tineola	93882	0	0	0	0	0	0	0	0	0	0	0	0	0
Tineola bisselliella	93883	0	0	0	0	0	0	0	0	0	553	0	0	0
Dendroctonus	77156	0	2	0	0	0	0	0	0	0	1	0	0	0
Dendroctonus ponderosae	77166	0	10228	0	761	1608	0	0	308	0	702	0	0	0
Nicrophorus	57515	0	0	0	0	0	0	0	0	0	0	0	0	0
Nicrophorus vespilloides	110193	0	0	0	0	0	0	0	0	0	1762	0	0	0
Drosophila	7215	0	0	0	0	0	0	0	0	2	0	0	0	0
Sophophora	32341	0	0	0	0	0	0	0	0	0	0	0	0	0
melanogaster group	32346	0	0	0	0	0	0	0	0	4	0	0	0	0
Rhagoletis	28609	0	0	0	0	0	0	0	0	0	1	0	0	0
Rhagoletis zephyria	28612	0	1880	0	0	0	0	0	0	0	447	0	0	0
Culex	7174	0	0	0	0	0	0	0	0	0	0	0	0	0
Culex <subgenus>	53527	0	0	0	0	0	0	0	0	0	0	0	0	0
Culex pipiens complex	518105	0	0	0	0	0	0	0	0	0	0	0	0	0
Culex quinquefasciatus	7176	0	0	0	0	0	0	0	0	0	0	0	0	202
Conus	6490	0	0	0	0	0	0	0	0	0	0	0	0	0
Conus episcopatus	88764	1	0	0	0	0	0	0	0	0	0	0	0	0
Nematostella	45350	0	0	0	0	0	0	0	0	0	0	0	0	0
Nematostella vectensis	45351	0	0	0	0	0	0	0	0	0	496	0	0	0
Equisetum	3257	0	0	0	0	0	0	0	0	303	0	4103	0	0
Equisetum arvense	3258	0	0	0	0	0	0	0	0	1458	0	18521	0	0
Equisetum hyemale	3262	0	0	0	0	0	0	0	0	31	0	0	0	0
Dioon	58032	0	0	0	0	0	0	0	0	0	0	0	0	0
Dioon edule	58033	1	0	0	0	0	0	0	0	0	0	0	0	0
Amborella	13332	0	0	0	0	0	0	0	0	0	0	0	0	0
Amborella trichopoda	13333	0	0	0	0	0	0	0	0	4	0	0	0	0
Nelumbo	4430	0	0	0	0	0	0	0	0	4	0	0	0	0
Nelumbo nucifera	4432	0	0	0	0	0	0	0	0	4	0	0	0	0
Euptelea	13522	0	0	0	0	0	0	0	0	0	0	0	0	0
Euptelea pleiosperma	106141	0	0	0	0	0	0	0	0	4	0	0	0	0
Akebia	13330	0	0	0	0	0	0	0	0	7	0	0	0	0
Coreanomecon	1780397	0	0	0	0	0	0	0	0	0	0	0	0	0
Coreanomecon hylomeconoides	1780398	0	0	0	0	0	0	0	0	18	0	0	0	0
Meconopsis	72195	0	0	0	0	0	0	0	0	24	0	0	0	0
Meconopsis cambrica	248829	0	0	0	0	0	0	0	0	8	0	0	0	0
Papaver	3468	0	0	0	0	0	0	0	0	636	0	4450	0	0
Papaver alpinum	152832	0	0	0	0	0	0	0	0	30	0	0	0	0
Papaver bracteatum	215227	0	0	0	0	0	0	0	0	5	0	0	0	0
Papaver orientale	22694	0	0	0	0	0	0	0	0	57	0	0	0	0
Papaver rhoeas	33128	0	0	0	0	0	0	0	0	79	0	0	0	0
Papaver somniferum	3469	0	0	0	0	0	0	0	0	88	0	0	0	0
Coptis	3441	0	0	0	0	0	0	0	0	5	0	0	0	0
Aconitum	49188	0	0	0	0	0	0	0	0	12	0	875	0	0
Ranunculus	3445	0	0	0	0	0	0	0	0	118	0	6778	0	0
Ranunculus pygmaeus	286984	0	0	0	0	0	0	0	0	4	0	0	0	0
Ranunculus reptans	286986	0	0	0	0	0	0	0	0	4	0	0	0	0
Daucus	4038	0	0	0	0	0	0	0	0	4	0	0	0	0
Ilex	4295	0	0	0	0	0	0	0	0	6	0	0	0	0
Helianthus	4231	0	0	0	0	0	0	0	0	4	0	0	0	0
Helianthus annuus	4232	0	0	0	0	0	0	0	0	5	0	0	0	0
Lobelia	4382	0	0	0	0	0	0	0	0	5	0	0	0	0
Cornus	4281	0	0	0	0	0	0	0	0	7	0	0	0	0
Cornus florida	4283	0	0	0	0	0	0	0	0	4	0	0	0	0
Hydrangea	23109	0	0	0	0	0	0	0	0	4	0	0	0	0
Barringtonia	79556	0	0	0	0	0	0	0	0	4	0	0	0	0
Ternstroemia	59683	0	0	0	0	0	0	0	0	0	0	0	0	0
Ternstroemia gymnanthera	107827	0	0	0	0	0	0	0	0	6	0	0	0	0
Primula	49647	0	0	0	0	0	0	0	0	6	0	0	0	0
Camellia	4441	0	0	0	0	0	0	0	0	10	0	0	0	0
Asclepias	21199	0	0	0	0	0	0	0	0	5	0	0	0	0
Gentiana	21496	0	0	0	0	0	0	0	0	4	0	0	0	0
Galium	25168	0	9317	0	0	0	0	0	0	0	0	0	0	0
Galium aparine	29788	0	1953	0	0	0	0	0	0	0	0	0	0	0
Galium mollugo	254777	0	1378	0	0	0	0	0	0	0	0	0	0	0
Castilleja	46036	0	0	0	0	0	0	0	0	0	0	0	0	0
Castilleja paramensis	1857654	0	0	0	0	0	0	0	0	7	0	0	0	0
Pedicularis	43174	0	0	0	0	0	0	0	0	7	0	796	0	0
Pedicularis ishidoyana	1653186	0	0	0	0	0	0	0	0	8	0	595	0	0
[truncated: 199 more rows]

[truncated: 2 more sheets: S11 SourceTracker sources, S12 Contaminants]
